# Supplementary material for: Soybean antiviral immunity conferred by dsRNase targets the viral replication complex
Source: Nat Commun. 2019 Sep 27;10:4033. doi: 10.1038/s41467-019-12052-5 (PMC6764979; doi:10.1038/s41467-019-12052-5)
Supplement: Supplementary file 4 — Supplementary Data 1 [file 41467_2019_12052_MOESM4_ESM.xlsx]

## Sheet: Diversity analysis
Classification	Region	Country	Name	Acc. number	Source	3.6kbp fragment	Sequence of Rsv4 region	Symptoms after SMV-C inoculation
Cultivated	JP	JP	TSURUNOKO	JP27416	NARO genebank	Absent	Available	Mosaic
Cultivated	JP	JP	YAKUMO_MEAKA	JP53292	NARO genebank	Absent	Available	Mosaic
Cultivated	JP	JP	KUROMAME	JP87834	NARO genebank	Absent	Available	Mosaic
Cultivated	JP	JP	MANSEI_OUHAKUSHU	JP28828	NARO genebank	Absent	NA	NA
Cultivated	JP	JP	SHIRO_TAIRYUU	JP28525	NARO genebank	Absent	NA	NA
Cultivated	JP	JP	KATAZAYA	JP28245	NARO genebank	Absent	Available	Late mosaic
Cultivated	JP	JP	CHUUKYOUSAN_TOKIWA_SEIFUN	JP29085	NARO genebank	Absent	Available	None
Cultivated	JP	JP	HICHIRIKOBASHI	JP213457	NARO genebank	Absent	Available	Mosaic
Cultivated	JP	JP	AO_AKI_DAIZU	JP28357	NARO genebank	Absent	Available	Mosaic
Cultivated	JP	JP	SHIROMAME	JP90906	NARO genebank	Absent	NA	NA
Cultivated	JP	JP	KOMUTA	JP29493	NARO genebank	Absent	Available	None
Cultivated	JP	JP	Fukusennnari	JP28295	NARO genebank	Absent	Available	Late mosaic
Cultivated	JP	JP	Azeminori	PI219782	USDA	Absent	NA	NA
Cultivated	JP	JP	Houjaku Kuwazu	PI416937	USDA	Absent	NA	NA
Cultivated	CN	CN	SEIAN_SHOUOUTOU	JP28535	NARO genebank	Absent	NA	NA
Cultivated	KR	KR	TANSEN_TANRYOKU	JP29779	NARO genebank	Absent	Available	Late mosaic
Cultivated	KR	KR	CHUNGBUKHWANG	JP29790	NARO genebank	Absent	Available	Late mosaic
Cultivated	KR	KR	DANCHUN	JP29792	NARO genebank	Absent	Available	Late mosaic
Cultivated	KR	KR	GILKEUMKONG	JP29797	NARO genebank	Absent	Available	Mosaic
Cultivated	KR	KR	IKSAN	JP29813	NARO genebank	Absent	Available	Late mosaic
Cultivated	KR	KR	JANGDANBAEKMOK	JP29818	NARO genebank	Absent	Available	Late mosaic
Cultivated	KR	KR	JEONJNJAELAE	JP29820	NARO genebank	Absent	Available	Late mosaic
Cultivated	KR	KR	JUINUNKONG_DEALIP	JP29823	NARO genebank	Absent	Available	Late mosaic
Cultivated	KR	KR	KEUMHWAJAELAE	JP29828	NARO genebank	Absent	Available	Late mosaic
Cultivated	KR	KR	OKJO	JP29881	NARO genebank	Absent	Available	Late mosaic
Cultivated	KR	KR	OUDU	JP29882	NARO genebank	Absent	Available	None
Cultivated	KR	KR	SANGDU	JP29908	NARO genebank	Absent	Available	Late mosaic
Cultivated	KR	KP	HEIJOU	JP28399	NARO genebank	Absent	Available	None
Cultivated	KR	KP	CHOUSENSHU_CHA	JP28912	NARO genebank	Absent	NA	NA
Cultivated	CN	CN	MASSHOKUTOU_KOU503	JP27603	NARO genebank	Absent	Available	Mosaic
Cultivated	CN	CN	MoshidouGong503	GmWMC042*	Chiba univ.	Absent	NA	NA
Cultivated	CN	CN	MASSHOKUTOU_KOU502	JP27605	NARO genebank	Absent	NA	NA
Cultivated	CN	CN	MASSHOKU_MAME_KOU504	JP28043	NARO genebank	Absent	Available	Mosaic
Cultivated	CN	CN	TSUUSHUU_ZAIRAI	JP28417	NARO genebank	Absent	Available	Late mosaic
Cultivated	CN	CN	PEKIN_DAI_OUTOU	JP30007	NARO genebank	Absent	Available	None
Cultivated	CN	CN	PEKIN_KURO_DAIZU	JP30009	NARO genebank	Absent	Available	None
Cultivated	CN	CN	CHA_MASSHOKUTOU	JP30023	NARO genebank	Absent	Available	Late mosaic
Cultivated	CN	CN	MANJUTAE	JP30097	NARO genebank	Absent	Available	Late mosaic
Cultivated	CN	CN	BE_DI_GAO	JP30111	NARO genebank	Absent	Available	Late mosaic
Cultivated	CN	CN	ANTO_SHOUKOKUTOU	JP35718	NARO genebank	Absent	Available	Mosaic
Cultivated	CN	CN	HAKUCHIKOU	JP35719	NARO genebank	Absent	Available	Late mosaic
Cultivated	CN	CN	ODADAIZU	JP86624	NARO genebank	Absent	Available	Late mosaic
Cultivated	CN	CN	PI_303652_LIAM-ZIA-TNO	JP87864	NARO genebank	Absent	Available	None
Cultivated	CN	CN	PI_549019_ZYD3940	JP87868	NARO genebank	Absent	NA	NA
Cultivated	CN	CN	FUI_NAN_JI_FUA_HEI_DOU	JP107654	NARO genebank	Absent	NA	NA
Cultivated	CN	CN	JI_AN_HUANG_DOW	JP107689	NARO genebank	Absent	Available	None
Cultivated	CN	CN	HEILENGJIANG_1-2_RED	JP227198	NARO genebank	Absent	NA	NA
Cultivated	CN	TW	BYOUTOU_SHUSHITOU_1	JP29352	NARO genebank	Absent	NA	NA
Cultivated	CN	TW	POCHAL	JP31111	NARO genebank	Absent	Available	None
Cultivated	SE	VN	DAU_TUONG_LUC_NGAN_VANG	JP78838	NARO genebank	Absent	NA	NA
Cultivated	SE	VN	DAU_TUONG_CUC_HUU_LUNG	JP78844	NARO genebank	Absent	NA	NA
Cultivated	SE	VN	DAU_HONG_NGU	JP78856	NARO genebank	Absent	Available	Mosaic
Cultivated	SE	MM	THET_LAT_3_MONTH	JP212037	NARO genebank	Absent	Available	Mosaic
Cultivated	SE	MM	PE_POKE_ALAT	JP212050	NARO genebank	Absent	Available	Mosaic
Cultivated	ISE	ID	JAVA_7	JP30213	NARO genebank	Absent	Available	Mosaic
Cultivated	SA	IN	M_44	JP30238	NARO genebank	Absent	Available	None
Cultivated	SA	IN	L_29	JP30287	NARO genebank	Absent	Available	None
Cultivated	SA	IN	M_176	JP30328	NARO genebank	Absent	Available	Late mosaic
Cultivated	CN	CN	Peking	GmWMC084*	Nagano vegetable and ornamental crops Exp. Sta.	Absent	Available	None
Cultivated	CN	CN	Beijing	PI90763	USDA	Absent	Available	None
Cultivated	CN	CN	Liaoning	PI88788	USDA	Absent	Available	Resistant
Cultivated	CN	CN	Da bai ma	PI556948	USDA	Absent	Available	NA
Cultivated	CN	CN	Peking	PI438496C	USDA	Absent	Available	Late mosaic
Cultivated	CN	CN	No. 42A	PI171434	USDA	Absent	Available	None
Cultivated	CN	CN	Peking	PI438496B	USDA	Absent	Available	Late mosaic
Cultivated	CN	CN	Peking	PI438497	USDA	Absent	Available	NA
Cultivated	CN	CN	Peking	PI438496A	USDA	Absent	Available	NA
Cultivated	CN	CN	Peking	PI548402	USDA	Absent	Available	NA
Cultivated	CN	CN	Peking	PI548402S	USDA	Absent	NA	NA
Cultivated	CN	CN	PEKING	JP31344	NARO genebank	Absent	NA	NA
Cultivated	KR	KR	Yuwoltae	PI339868B	USDA	Absent	Available	None
Cultivated	KR	KR	VIR 2980	PI438307	USDA	Absent	Available	Late mosaic
Cultivated	KR	KR	SS74185	PI486355	USDA	Absent	NA	NA
Cultivated	Other	US	Beeson	PI548510	USDA	Absent	Available	Late mosaic
Cultivated	Other	US	Kingwa	PI548359	USDA	Absent	Available	None
Cultivated	Other	US	T134	PI548171	USDA	Absent	NA	NA
Cultivated	Other	US	T221	PI548205	USDA	Absent	NA	NA
Cultivated	Other	US	V94-5152	PI596752	USDA	Absent	Available	None
Wild	RU	RU	Primorsky	PI326582_B	USDA	Absent	NA	NA
Wild	KR	KR	Gangwon	PI339731	USDA	Absent	NA	NA
Wild	KR	KR	Jeju	PI339871_A	USDA	Absent	NA	NA
Wild	RU	RU	Primorsky	PI342622_A	USDA	Absent	NA	NA
Wild	RU	RU	Primorsky	PI342622_B	USDA	Absent	NA	NA
Wild	KR	KR	Gyeonggi	PI407171	USDA	Absent	NA	NA
Wild	KR	KR	Gyeonggi	PI407181	USDA	Absent	NA	NA
Wild	KR	KR	Gangwon	PI407192	USDA	Absent	NA	NA
Wild	KR	KR	Gangwon	PI407200	USDA	Absent	NA	NA
Wild	KR	KR	North_Chungchong	PI407209	USDA	Absent	NA	NA
Wild	KR	KR	North_Chungchong	PI407220	USDA	Absent	NA	NA
Wild	KR	KR	North_Chungchong	PI407223	USDA	Absent	Available	Mosaic
Wild	KR	KR	South_Chungchong	PI407233	USDA	Absent	Available	Mosaic
Wild	KR	KR	South_Chungchong	PI407237	USDA	Absent	NA	NA
Wild	KR	KR	South_Gyeongsang	PI407254	USDA	Absent	NA	NA
Wild	KR	KR	South_Gyeongsang	PI407260	USDA	Absent	NA	NA
Wild	CN	CN	Jilin	PI407294	USDA	Absent	NA	NA
Wild	CN	CN	Liaoning	PI407297	USDA	Absent	NA	NA
Wild	CN	CN	Liaoning	PI407298	USDA	Absent	NA	NA
Wild	KR	KR	Gyeonggi	PI407308	USDA	Absent	Available	Mosaic
Wild	KR	KR	North_Chungchong	PI407314	USDA	Absent	NA	NA
Wild	RU	RU	Amur	PI423990_B	USDA	Absent	NA	NA
Wild	KR	KR	Gyeonggi	PI424006_B	USDA	Absent	NA	NA
Wild	KR	KR	Gyeonggi	PI424010	USDA	Absent	NA	NA
Wild	KR	KR	Gyeonggi	PI424011	USDA	Absent	NA	NA
Wild	KR	KR	Gyeonggi	PI424028	USDA	Absent	NA	NA
Wild	KR	KR	Gyeonggi	PI424029	USDA	Absent	NA	NA
Wild	KR	KR	Gyeonggi	PI424032	USDA	Absent	NA	NA
Wild	KR	KR	Gyeonggi	PI424036	USDA	Absent	NA	NA
Wild	KR	KR	Gyeonggi	PI424040	USDA	Absent	NA	NA
Wild	KR	KR	Gangwon	PI424063	USDA	Absent	NA	NA
Wild	KR	KR	Gangwon	PI424068	USDA	Absent	NA	NA
Wild	KR	KR	Gangwon	PI424070_A	USDA	Absent	NA	NA
Wild	KR	KR	Gangwon	PI424072_A	USDA	Absent	NA	NA
Wild	KR	KR	Gangwon	PI424085_A	USDA	Absent	NA	NA
Wild	KR	KR	North_Chungchong	PI424087	USDA	Absent	NA	NA
Wild	KR	KR	North_Chungchong	PI424091_A	USDA	Absent	NA	NA
Wild	KR	KR	North_Chungchong	PI424095	USDA	Absent	NA	NA
Wild	KR	KR	North_Gyeongsang	PI424100_A	USDA	Absent	NA	NA
Wild	KR	KR	North_Gyeongsang	PI424106_B	USDA	Absent	NA	NA
Wild	KR	KR	North_Gyeongsang	PI424109_A	USDA	Absent	NA	NA
Wild	KR	KR	North_Gyeongsang	PI424109_B	USDA	Absent	NA	NA
Wild	KR	KR	North_Gyeongsang	PI424110	USDA	Absent	NA	NA
Wild	KR	KR	South_Gyeongsang	PI424122	USDA	Absent	NA	NA
Wild	KR	KR	North_Jeolla	PI424128_A	USDA	Absent	NA	NA
Wild	CN	CN	Heilongjiang	PI458536	USDA	Absent	NA	NA
Wild	CN	CN	Heilongjiang	PI458538	USDA	Absent	NA	NA
Wild	CN	CN	Jilin	PI464890_B	USDA	Absent	NA	NA
Wild	CN	CN	Liaoning	PI464925_C	USDA	Absent	Available	Mosaic
Wild	CN	CN	Shandong	PI468399_C	USDA	Absent	NA	NA
Wild	CN	CN	Ningxia	PI468400_A	USDA	Absent	NA	NA
Wild	CN	CN	Jilin	PI479746_B	USDA	Absent	NA	NA
Wild	CN	CN	Jilin	PI479748	USDA	Absent	NA	NA
Wild	CN	CN	Shandong	PI483071_B	USDA	Absent	NA	NA
Wild	CN	CN	Hebei	PI483461	USDA	Absent	NA	NA
Wild	RU	RU	Primorsky	PI522196_A	USDA	Absent	NA	NA
Wild	RU	RU	Primorsky	PI522202	USDA	Absent	NA	NA
Wild	RU	RU	Primorsky	PI522207_A	USDA	Absent	NA	NA
Wild	RU	RU	Primorsky	PI522208_A	USDA	Absent	NA	NA
Wild	RU	RU	Primorsky	PI522211_B	USDA	Absent	NA	NA
Wild	RU	RU	Primorsky	PI522212_A	USDA	Absent	NA	NA
Wild	RU	RU	Primorsky	PI522213_B	USDA	Absent	NA	NA
Wild	RU	RU	Primorsky	PI522231_B	USDA	Absent	NA	NA
Wild	CN	CN	Jilin	PI532449	USDA	Absent	NA	NA
Wild	CN	CN	Liaoning	PI549032	USDA	Absent	NA	NA
Wild	CN	CN	Liaoning	PI549034	USDA	Absent	NA	NA
Wild	CN	CN	Liaoning	PI549035_B	USDA	Absent	NA	NA
Wild	CN	CN	Liaoning	PI549039	USDA	Absent	NA	NA
Wild	CN	CN	Beijing	PI549047	USDA	Absent	NA	NA
Wild	KR	KR	South_Chungchong	PI562546	USDA	Absent	NA	NA
Wild	KR	KR	South_Chungchong	PI562551	USDA	Absent	NA	NA
Wild	KR	KR	South_Chungchong	PI562555	USDA	Absent	NA	NA
Wild	KR	KR	North_Jeolla	PI562557	USDA	Absent	NA	NA
Wild	RU	RU	Khabarovsk	PI578342_B	USDA	Absent	NA	NA
Wild	CN	CN	Heilongjiang	PI597448_C	USDA	Absent	NA	NA
Wild	CN	CN	Heilongjiang	PI597449	USDA	Absent	NA	NA
Wild	CN	CN	Heilongjiang	PI597450_B	USDA	Absent	NA	NA
Wild	CN	CN	Shanxi	PI597452_A	USDA	Absent	Available	Mosaic
Wild	CN	CN	Shandong	PI597457_A	USDA	Absent	NA	NA
Wild	JP	JP	HOKKAIDO	JP235065	NARO genebank	Absent	NA	NA
Wild	JP	JP	AOMORI	JP90930	NARO genebank	Absent	NA	NA
Wild	JP	JP	AKITA	JP220105	NARO genebank	Absent	NA	NA
Wild	JP	JP	YAMAGATA	JP233179	NARO genebank	Absent	NA	NA
Wild	JP	JP	NIIGATA	JP90950	NARO genebank	Absent	NA	NA
Wild	JP	JP	NIIGATA	JP90951	NARO genebank	Absent	NA	NA
Wild	JP	JP	IWATE	JP90927	NARO genebank	Absent	NA	NA
Wild	JP	JP	IWATE	JP90928	NARO genebank	Absent	NA	NA
Wild	JP	JP	FUKUSHIMA	JP87881	NARO genebank	Absent	NA	NA
Wild	JP	JP	NAGANO	JP235516	NARO genebank	Absent	NA	NA
Wild	JP	JP	NAGANO	JP90938	NARO genebank	Absent	NA	NA
Wild	JP	JP	NAGANO	JP235514	NARO genebank	Absent	NA	NA
Wild	JP	JP	WAKAYAMA	JP90955	NARO genebank	Absent	NA	NA
Wild	JP	JP	NARA	JP90954	NARO genebank	Absent	NA	NA
Wild	JP	JP	KYOTO	JP233152	NARO genebank	Absent	NA	NA
Cultivated	JP	JP	Sakamoto_wase	JP27450	NARO genebank	Present	NA	NA
Cultivated	JP	JP	Iwaikuro	NA	Tokachi Agr. Exp. Sta.	Present	NA	NA
Cultivated	JP	JP	Koitozairai	NA	Chiba univ.	Present	NA	NA
Cultivated	JP	JP	Hougyoku	JP29556	NARO genebank	Present	NA	NA
Cultivated	JP	JP	Hyoukeikuro3	NA	Nation. Inst. of Crop Science	Present	NA	NA
Cultivated	JP	JP	Hyuga	JP29640	NARO genebank	Present	NA	NA
Cultivated	JP	JP	Akisengoku	JP29559	NARO genebank	Present	NA	NA
Cultivated	JP	JP	GOKUWASE-KAMISHUNBETSU	JP49456	NARO genebank	Present	NA	NA
Cultivated	JP	JP	WASEHADAKA	JP53265	NARO genebank	Present	NA	NA
Cultivated	JP	JP	BANSEI_HIKARIKURO	JP27708	NARO genebank	Present	NA	NA
Cultivated	JP	JP	Sangokudaizu	JP27374	NARO genebank	Present	NA	NA
Cultivated	JP	JP	Kitaminagaha	JP27409	NARO genebank	Present	NA	NA
Cultivated	JP	JP	ISHIKARI_SHIRO_1	JP27414	NARO genebank	Present	NA	NA
Cultivated	JP	JP	SHIRO_TSURUNOKO	JP27415	NARO genebank	Present	NA	NA
Cultivated	JP	JP	YOSHIOKA_DAIRYUU	JP27426	NARO genebank	Present	NA	NA
Cultivated	JP	JP	WASE_KURO_SENGOKU	JP27431	NARO genebank	Present	NA	NA
Cultivated	JP	JP	NAGAHA_HADAKA_1	JP27437	NARO genebank	Present	NA	NA
Cultivated	JP	JP	Okuhara_1	JP27438	NARO genebank	Present	NA	NA
Cultivated	JP	JP	Tokachinagaha	JP27439	NARO genebank	Present	NA	NA
Cultivated	JP	JP	KANRO	JP27441	NARO genebank	Present	NA	NA
Cultivated	JP	JP	CHUUSEI_HADAKA	JP27456	NARO genebank	Present	NA	NA
Cultivated	JP	JP	SHIMO_SHIRAZU_1	JP27698	NARO genebank	Present	NA	NA
Cultivated	JP	JP	SHIROSHOURYUU	JP27702	NARO genebank	Present	NA	NA
Cultivated	JP	JP	MARU_SHOURYUU	JP27704	NARO genebank	Present	NA	NA
Cultivated	JP	JP	TOTSUTA_DAIZU	JP28452	NARO genebank	Present	NA	NA
Cultivated	JP	JP	CHUUSEI_HIKARIKURO	JP49453	NARO genebank	Present	NA	NA
Cultivated	JP	JP	CHUUSEI_KURO_DAIRYU	JP49454	NARO genebank	Present	NA	NA
Cultivated	JP	JP	Oyachi2	JP53264	NARO genebank	Present	NA	NA
Cultivated	JP	JP	RANKOSHI_1	JP53266	NARO genebank	Present	NA	NA
Cultivated	JP	JP	SHIZUNAIDAIZU	JP53267	NARO genebank	Present	NA	NA
Cultivated	JP	JP	NUKANAIDAIZU	JP53268	NARO genebank	Present	NA	NA
Cultivated	JP	JP	CHASHOURYU	JP53274	NARO genebank	Present	NA	NA
Cultivated	JP	JP	GINDAIZU	JP53294	NARO genebank	Present	NA	NA
Cultivated	JP	JP	KUROSAYA	JP53301	NARO genebank	Present	NA	NA
Cultivated	JP	JP	AKASAYA_1	JP53303	NARO genebank	Present	NA	NA
Cultivated	JP	JP	OTOFUKE-OUSODE	JP49455	NARO genebank	Present	NA	NA
Cultivated	JP	JP	ASHORO	JP49457	NARO genebank	Present	NA	NA
Cultivated	JP	JP	FUKUSHIMA_UMEHARA	JP49458	NARO genebank	Present	NA	NA
Cultivated	JP	JP	KONSEN_27	JP49462	NARO genebank	Present	NA	NA
Cultivated	JP	JP	MIHARUDAIZU	JP53263	NARO genebank	Present	NA	NA
Cultivated	JP	JP	MARUKOTSUBU	JP53270	NARO genebank	Present	NA	NA
Cultivated	JP	JP	FURANOMARUHA	JP53277	NARO genebank	Present	NA	NA
Cultivated	JP	JP	OUYACHI_MAKUBETSU	JP53280	NARO genebank	Present	NA	NA
Cultivated	JP	JP	DATESHINDAIZU_4	JP53290	NARO genebank	Present	NA	NA
Cultivated	JP	JP	DAIZU_KARIFUTO	JP53293	NARO genebank	Present	NA	NA
Cultivated	JP	JP	HIDAKAKUROSAYA	JP53302	NARO genebank	Present	NA	NA
Cultivated	JP	JP	BIBUNDAIZU	JP53317	NARO genebank	Present	NA	NA
Cultivated	JP	JP	YAMAUCHIDAIZU	JP53319	NARO genebank	Present	NA	NA
Cultivated	JP	JP	FUSAKU_SHIRAZU_TAIKI	JP53325	NARO genebank	Present	NA	NA
Cultivated	JP	JP	GOKUWASE_NAKASHIBETSU	JP53333	NARO genebank	Present	NA	NA
Cultivated	JP	JP	KUSSHARO_SUZUKI	JP53336	NARO genebank	Present	NA	NA
Cultivated	JP	JP	SHIBECHA_NAGAO_3	JP53338	NARO genebank	Present	NA	NA
Cultivated	JP	JP	URAYAMAWASE	JP53344	NARO genebank	Present	NA	NA
Cultivated	JP	JP	WASEOUSODE_SHIKAOI_ITOH	JP53347	NARO genebank	Present	NA	NA
Cultivated	JP	JP	KONSEN_21	JP53392	NARO genebank	Present	NA	NA
Cultivated	JP	JP	KONSEN_35	JP53398	NARO genebank	Present	NA	NA
Cultivated	JP	JP	ABASHIRI_27	JP53401	NARO genebank	Present	NA	NA
Cultivated	JP	JP	ABASHIRI_8	JP200382	NARO genebank	Present	NA	NA
Cultivated	JP	JP	ABASHIRI_12	JP200386	NARO genebank	Present	NA	NA
Cultivated	JP	JP	ABASHIRI_31	JP200404	NARO genebank	Present	NA	NA
Cultivated	JP	JP	ABASHIRI_46	JP200418	NARO genebank	Present	NA	NA
Cultivated	JP	JP	ABASHIRI_48	JP200420	NARO genebank	Present	NA	NA
Cultivated	JP	JP	ABASHIRI_77	JP200447	NARO genebank	Present	NA	NA
Cultivated	JP	JP	KINAKOMAME_MUKAWA	JP200361	NARO genebank	Present	NA	NA
Cultivated	JP	JP	UMA_DAIZU	JP27395	NARO genebank	Present	NA	NA
Cultivated	JP	JP	KOSODEFURI	JP27454	NARO genebank	Present	NA	NA
Cultivated	JP	JP	OOYACHI	JP27700	NARO genebank	Present	NA	NA
Cultivated	JP	JP	GONJIROUDAIZU	JP53328	NARO genebank	Present	NA	NA
Cultivated	JP	JP	AO_SHOURYUU	JP28008	NARO genebank	Present	NA	NA
Cultivated	JP	JP	NANGUN_TAKEDATE	JP28026	NARO genebank	Present	NA	NA
Cultivated	JP	JP	KIZUKURI_ZAIRAI	JP28046	NARO genebank	Present	NA	NA
Cultivated	JP	JP	YOUGETSU	JP27711	NARO genebank	Present	NA	NA
Cultivated	JP	JP	YOUGETSU_1	JP27710	NARO genebank	Present	NA	NA
Cultivated	JP	JP	TOUKICHI_1	JP27712	NARO genebank	Present	NA	NA
Cultivated	JP	JP	YAGI_1	JP27714	NARO genebank	Present	NA	NA
Cultivated	JP	JP	TAMATSUKURI	JP27857	NARO genebank	Present	NA	NA
Cultivated	JP	JP	AKASAYA__AOMORI	JP28234	NARO genebank	Present	NA	NA
Cultivated	JP	JP	YAGI_SHIROHANA	JP27718	NARO genebank	Present	NA	NA
Cultivated	JP	JP	MEGURO_1	JP28049	NARO genebank	Present	NA	NA
Cultivated	JP	JP	MEGURO	JP27721	NARO genebank	Present	NA	NA
Cultivated	JP	JP	DEKISUGI	JP27713	NARO genebank	Present	NA	NA
Cultivated	JP	JP	SHIROSAYA_TOUFU_MAME	JP28456	NARO genebank	Present	NA	NA
Cultivated	JP	JP	YUKINOSHITA	JP27462	NARO genebank	Present	NA	NA
Cultivated	JP	JP	TSURU_NO_TAMAGO	JP28010	NARO genebank	Present	Available	Mosaic
Cultivated	JP	JP	SENNARI_KOU	JP27730	NARO genebank	Present	NA	NA
Cultivated	JP	JP	YUKINOSHITAMAME	JP81625	NARO genebank	Present	NA	NA
Cultivated	JP	JP	KUROMAME	JP81627	NARO genebank	Present	NA	NA
Cultivated	JP	JP	AOMAME	JP81630	NARO genebank	Present	NA	NA
Cultivated	JP	JP	MAME	JP81631	NARO genebank	Present	NA	NA
Cultivated	JP	JP	OOMEDAMA	JP27724	NARO genebank	Present	NA	NA
Cultivated	JP	JP	MISO_MAME	JP27728	NARO genebank	Present	NA	NA
Cultivated	JP	JP	KOBINKATAGI	JP27729	NARO genebank	Present	NA	NA
Cultivated	JP	JP	BITTARI_MAME	JP27740	NARO genebank	Present	NA	NA
Cultivated	JP	JP	GOISHI_SHIROHANA	JP27742	NARO genebank	Present	NA	NA
Cultivated	JP	JP	COL_AOMORI_1981_L146-2	JP54196	NARO genebank	Present	NA	NA
Cultivated	JP	JP	AO_MAME	JP28034	NARO genebank	Present	NA	NA
Cultivated	JP	JP	KURAKAKE	JP76509	NARO genebank	Present	NA	NA
Cultivated	JP	JP	KUROMAME	JP76510	NARO genebank	Present	NA	NA
Cultivated	JP	JP	AOBATA	JP76511	NARO genebank	Present	NA	NA
Cultivated	JP	JP	AOMAME	JP76542	NARO genebank	Present	NA	NA
Cultivated	JP	JP	KUROMAME	JP76545	NARO genebank	Present	NA	NA
Cultivated	JP	JP	AODAIZU	JP81628	NARO genebank	Present	NA	NA
Cultivated	JP	JP	KUROMAME	JP85364	NARO genebank	Present	NA	NA
Cultivated	JP	JP	TOFUMAMEA	JP85528	NARO genebank	Present	NA	NA
Cultivated	JP	JP	KUROMAME	JP85529	NARO genebank	Present	NA	NA
Cultivated	JP	JP	KARUMAIMAME	JP85530	NARO genebank	Present	NA	NA
Cultivated	JP	JP	MEJIROMAME	JP85531	NARO genebank	Present	NA	NA
Cultivated	JP	JP	SHIROME	JP85532	NARO genebank	Present	NA	NA
Cultivated	JP	JP	AOMAME	JP85533	NARO genebank	Present	NA	NA
Cultivated	JP	JP	SHIROMAME	JP85535	NARO genebank	Present	NA	NA
Cultivated	JP	JP	AOMAME	JP85536	NARO genebank	Present	NA	NA
Cultivated	JP	JP	KUROMAME	JP85537	NARO genebank	Present	NA	NA
Cultivated	JP	JP	KUROMAME	JP85538	NARO genebank	Present	NA	NA
Cultivated	JP	JP	AOMAME	JP85539	NARO genebank	Present	NA	NA
Cultivated	JP	JP	SHIROME	JP85540	NARO genebank	Present	NA	NA
Cultivated	JP	JP	KUROME	JP85541	NARO genebank	Present	NA	NA
Cultivated	JP	JP	SASHIMIMAME	JP85542	NARO genebank	Present	NA	NA
Cultivated	JP	JP	IWATE_YAGI	JP27850	NARO genebank	Present	NA	NA
Cultivated	JP	JP	HADAKA_MAME	JP27854	NARO genebank	Present	NA	NA
Cultivated	JP	JP	AO_BISHI	JP27862	NARO genebank	Present	NA	NA
Cultivated	JP	JP	KUROHIRA	JP27863	NARO genebank	Present	NA	NA
Cultivated	JP	JP	JOUHOUJI_ZAIRAISHU	JP28123	NARO genebank	Present	NA	NA
Cultivated	JP	JP	TAIRADATE_ZAIRAISHU	JP28143	NARO genebank	Present	NA	NA
Cultivated	JP	JP	KAWANAGARE	JP28208	NARO genebank	Present	NA	NA
Cultivated	JP	JP	TANEICHI_ZAIRAI	JP28211	NARO genebank	Present	NA	NA
Cultivated	JP	JP	KAORI_EDAMAME	JP28219	NARO genebank	Present	NA	NA
Cultivated	JP	JP	SANDAN_MAME	JP28460	NARO genebank	Present	NA	NA
Cultivated	JP	JP	KAWANAGARE_IWATE	JP27847	NARO genebank	Present	NA	NA
Cultivated	JP	JP	TOUKICHI	JP27852	NARO genebank	Present	NA	NA
Cultivated	JP	JP	SHIRATAMA	JP27858	NARO genebank	Present	NA	NA
Cultivated	JP	JP	HACHIGATSU_MAME_L_92	JP35245	NARO genebank	Present	NA	NA
Cultivated	JP	JP	KOUJI_IRAZU	JP28464	NARO genebank	Present	NA	NA
Cultivated	JP	JP	OOTAMA	JP27859	NARO genebank	Present	NA	NA
Cultivated	JP	JP	AOMAME	JP85547	NARO genebank	Present	NA	NA
Cultivated	JP	JP	JYAKOUMAME	JP85548	NARO genebank	Present	NA	NA
Cultivated	JP	JP	KURUMIMAME	JP85549	NARO genebank	Present	NA	NA
Cultivated	JP	JP	AOBATAMAME	JP85550	NARO genebank	Present	NA	NA
Cultivated	JP	JP	KUROMAME	JP85551	NARO genebank	Present	NA	NA
Cultivated	JP	JP	KUROMAME	JP85554	NARO genebank	Present	NA	NA
Cultivated	JP	JP	AODAIZU	JP87840	NARO genebank	Present	NA	NA
Cultivated	JP	JP	TAMATSUKURId	JP27857	NARO genebank	Present	NA	NA
Cultivated	JP	JP	KANNARI_ZAIRAI	JP27883	NARO genebank	Present	NA	NA
Cultivated	JP	JP	SENNARI_MUSUME	JP27884	NARO genebank	Present	NA	NA
Cultivated	JP	JP	SHIRO_TEPPOU	JP27885	NARO genebank	Present	NA	NA
Cultivated	JP	JP	MITSU_MAME	JP27889	NARO genebank	Present	NA	NA
Cultivated	JP	JP	CHADAIZU	JP27890	NARO genebank	Present	NA	NA
Cultivated	JP	JP	KUROTOME	JP27891	NARO genebank	Present	NA	NA
Cultivated	JP	JP	TOUSHIKEN	JP27905	NARO genebank	Present	NA	NA
Cultivated	JP	JP	SUNAZUMI	JP27911	NARO genebank	Present	NA	NA
Cultivated	JP	JP	KABUREKARA	JP27912	NARO genebank	Present	NA	NA
Cultivated	JP	JP	ZAIRAISHU_IGU	JP27975	NARO genebank	Present	NA	NA
Cultivated	JP	JP	BONJIRO	JP27981	NARO genebank	Present	NA	NA
Cultivated	JP	JP	UDAIZAKI_ZAIRAISHU	JP27982	NARO genebank	Present	NA	NA
Cultivated	JP	JP	SHIRO_HIGO	JP28038	NARO genebank	Present	NA	NA
Cultivated	JP	JP	DATE_CHA_MAME	JP28869	NARO genebank	Present	NA	NA
Cultivated	JP	JP	SHINROKU	JP27542	NARO genebank	Present	NA	NA
Cultivated	JP	JP	WASE_OIRAN	JP28258	NARO genebank	Present	NA	NA
Cultivated	JP	JP	CHOUGETSU	JP27565	NARO genebank	Present	NA	NA
Cultivated	JP	JP	TSURU_NO_TOMO_1	JP27878	NARO genebank	Present	NA	NA
Cultivated	JP	JP	TAMATSUKURI_11	JP27880	NARO genebank	Present	NA	NA
Cultivated	JP	JP	KO_HACHIGATSU_14	JP28021	NARO genebank	Present	NA	NA
Cultivated	JP	JP	OUU_13	JP27785	NARO genebank	Present	NA	NA
Cultivated	JP	JP	AKITA	JP27813	NARO genebank	Present	NA	NA
Cultivated	JP	JP	Ani	JP27814	NARO genebank	Present	NA	NA
Cultivated	JP	JP	DAIDOUMAME	JP69989	NARO genebank	Present	NA	NA
Cultivated	JP	JP	KURO_MAME	JP27846	NARO genebank	Present	NA	NA
Cultivated	JP	JP	AKITA_ZAIRAI_1	JP28032	NARO genebank	Present	NA	NA
Cultivated	JP	JP	AKITA_ZAIRAI_2	JP28033	NARO genebank	Present	NA	NA
Cultivated	JP	JP	ZAIRAISHU_MINEYOSHIKAWA	JP27375	NARO genebank	Present	NA	NA
Cultivated	JP	JP	GEDEN_SHIRAZU	JP27816	NARO genebank	Present	NA	NA
Cultivated	JP	JP	ONI_AKASAYA	JP27818	NARO genebank	Present	NA	NA
Cultivated	JP	JP	KUROSAYA	JP27819	NARO genebank	Present	NA	NA
Cultivated	JP	JP	SENNARI	JP27823	NARO genebank	Present	NA	NA
Cultivated	JP	JP	HANAWA_ZAIRAI	JP27824	NARO genebank	Present	NA	NA
Cultivated	JP	JP	KOSAKA_ZAIRAI_KATSUBESO	JP27826	NARO genebank	Present	NA	NA
Cultivated	JP	JP	YORISUKE_MAME	JP27833	NARO genebank	Present	NA	NA
Cultivated	JP	JP	AO_NYUUDOU	JP27843	NARO genebank	Present	NA	NA
Cultivated	JP	JP	MEIGETSU_MAME	JP27844	NARO genebank	Present	NA	NA
Cultivated	JP	JP	OBONAI_ZAIRAI	JP27845	NARO genebank	Present	NA	NA
Cultivated	JP	JP	SHAKUJOU	JP27995	NARO genebank	Present	NA	NA
Cultivated	JP	JP	KYOUSAKU_SHIRAZU	JP28000	NARO genebank	Present	NA	NA
Cultivated	JP	JP	SHAKKIN_NASHI	JP28011	NARO genebank	Present	NA	NA
Cultivated	JP	JP	EZONISHIKI	JP28162	NARO genebank	Present	NA	NA
Cultivated	JP	JP	AOBAKO	JP76512	NARO genebank	Present	NA	NA
Cultivated	JP	JP	ITSUTSUPPAMAME	JP76513	NARO genebank	Present	NA	NA
Cultivated	JP	JP	HITORIMUSUME	JP76514	NARO genebank	Present	NA	NA
Cultivated	JP	JP	KUROMAME	JP76515	NARO genebank	Present	NA	NA
Cultivated	JP	JP	AOMAME	JP76516	NARO genebank	Present	NA	NA
Cultivated	JP	JP	BITTARAMAME	JP76543	NARO genebank	Present	NA	NA
Cultivated	JP	JP	KANEMOCHIMAME	JP76544	NARO genebank	Present	NA	NA
Cultivated	JP	JP	AOGURO	JP76546	NARO genebank	Present	NA	NA
Cultivated	JP	JP	KUROMAME	JP76548	NARO genebank	Present	NA	NA
Cultivated	JP	JP	AOBATAMAME	JP76551	NARO genebank	Present	NA	NA
Cultivated	JP	JP	MISONIMAME	JP76552	NARO genebank	Present	NA	NA
Cultivated	JP	JP	AOGURO	JP76553	NARO genebank	Present	NA	NA
Cultivated	JP	JP	KUROGOYOU	JP76554	NARO genebank	Present	NA	NA
Cultivated	JP	JP	ITSUTSUBA	JP76555	NARO genebank	Present	NA	NA
Cultivated	JP	JP	MISONIMAME	JP76556	NARO genebank	Present	NA	NA
Cultivated	JP	JP	KURODAIZU	JP76559	NARO genebank	Present	NA	NA
Cultivated	JP	JP	HITASHIMAME	JP76560	NARO genebank	Present	NA	NA
Cultivated	JP	JP	KUROMAME	JP87826	NARO genebank	Present	NA	NA
Cultivated	JP	JP	KAORIMAME	JP87828	NARO genebank	Present	NA	NA
Cultivated	JP	JP	KAORIMAME	JP87831	NARO genebank	Present	NA	NA
Cultivated	JP	JP	SAKURAMAME	JP87833	NARO genebank	Present	NA	NA
Cultivated	JP	JP	HIDENMAME	JP87835	NARO genebank	Present	NA	NA
Cultivated	JP	JP	KUROMAME	JP87837	NARO genebank	Present	NA	NA
Cultivated	JP	JP	DADACHAMAME	JP87838	NARO genebank	Present	NA	NA
Cultivated	JP	JP	KUROMAME	JP211742	NARO genebank	Present	NA	NA
Cultivated	JP	JP	AKAMAME	JP211743	NARO genebank	Present	NA	NA
Cultivated	JP	JP	SHIROMAME	JP211746	NARO genebank	Present	NA	NA
Cultivated	JP	JP	AOBATUMAME	JP211759	NARO genebank	Present	NA	NA
Cultivated	JP	JP	SANGOKUTORI_YAMAGATA	JP27917	NARO genebank	Present	NA	NA
Cultivated	JP	JP	JAKOU_MAME	JP27918	NARO genebank	Present	NA	NA
Cultivated	JP	JP	SAKURA_MAME	JP27939	NARO genebank	Present	NA	NA
Cultivated	JP	JP	KUROZATOU_MAME	JP27980	NARO genebank	Present	NA	NA
Cultivated	JP	JP	YUKIWARI_MAME	JP28127	NARO genebank	Present	NA	NA
Cultivated	JP	JP	SANBON_ISSHOU	JP28466	NARO genebank	Present	NA	NA
Cultivated	JP	JP	KOUCHA	JP219328	NARO genebank	Present	NA	NA
Cultivated	JP	JP	TAKIYA	JP27922	NARO genebank	Present	NA	NA
Cultivated	JP	JP	DATE_AO	JP27915	NARO genebank	Present	NA	NA
Cultivated	JP	JP	AKITA_ANI	JP27920	NARO genebank	Present	NA	NA
Cultivated	JP	JP	SHIRO_HACHIKOKU	JP27990	NARO genebank	Present	NA	NA
Cultivated	JP	JP	SAKYUU_AO_MAME	JP28094	NARO genebank	Present	NA	NA
Cultivated	JP	JP	AKAGARA	JP27970	NARO genebank	Present	NA	NA
Cultivated	JP	JP	AOHATA	JP27663	NARO genebank	Present	NA	NA
Cultivated	JP	JP	KAZUNOKO_MAME	JP27928	NARO genebank	Present	NA	NA
Cultivated	JP	JP	HAKUHOU	JP27895	NARO genebank	Present	NA	NA
Cultivated	JP	JP	DARUMA_2	JP27893	NARO genebank	Present	NA	NA
Cultivated	JP	JP	SHIROGE_9	JP27983	NARO genebank	Present	NA	NA
Cultivated	JP	JP	ASAHI_60	JP27984	NARO genebank	Present	NA	NA
Cultivated	JP	JP	MEJIRO_1	JP27985	NARO genebank	Present	NA	NA
Cultivated	JP	JP	GOYOU_DAIZU	JP28099	NARO genebank	Present	NA	NA
Cultivated	JP	JP	MOCHI_MAME	JP27723	NARO genebank	Present	NA	NA
Cultivated	JP	JP	NIWA_MAME	JP27903	NARO genebank	Present	NA	NA
Cultivated	JP	JP	HIKAGE_MAME	JP27574	NARO genebank	Present	NA	NA
Cultivated	JP	JP	KOZOROMAME	JP73026	NARO genebank	Present	NA	NA
Cultivated	JP	JP	CHINCHINMAME	JP73028	NARO genebank	Present	NA	NA
Cultivated	JP	JP	KUROMAME	JP73061	NARO genebank	Present	NA	NA
Cultivated	JP	JP	MISOMAME	JP73062	NARO genebank	Present	NA	NA
Cultivated	JP	JP	SAKANAMAME	JP73063	NARO genebank	Present	NA	NA
Cultivated	JP	JP	AOMAME	JP73065	NARO genebank	Present	NA	NA
Cultivated	JP	JP	HIYAKASHIMAME	JP73066	NARO genebank	Present	NA	NA
Cultivated	JP	JP	KUROMAME_BETTARAMAME	JP73111	NARO genebank	Present	NA	NA
Cultivated	JP	JP	MOCHIMAME	JP73112	NARO genebank	Present	NA	NA
Cultivated	JP	JP	KUROMAME	JP73116	NARO genebank	Present	NA	NA
Cultivated	JP	JP	NATTOMAME	JP73121	NARO genebank	Present	NA	NA
Cultivated	JP	JP	AOMAME	JP73123	NARO genebank	Present	NA	NA
Cultivated	JP	JP	AKASAYA	JP73128	NARO genebank	Present	NA	NA
Cultivated	JP	JP	KUROMAME__WASEMAME	JP73134	NARO genebank	Present	NA	NA
Cultivated	JP	JP	BETTARA_MAME	JP73137	NARO genebank	Present	NA	NA
Cultivated	JP	JP	MISOMAME	JP73138	NARO genebank	Present	NA	NA
Cultivated	JP	JP	NATTOUMAME	JP73142	NARO genebank	Present	NA	NA
Cultivated	JP	JP	WASEMAME	JP73144	NARO genebank	Present	NA	NA
Cultivated	JP	JP	ITACHINOCHIKARA	JP76562	NARO genebank	Present	NA	NA
Cultivated	JP	JP	HITASHIMAME	JP76563	NARO genebank	Present	NA	NA
Cultivated	JP	JP	CHAMAME	JP76568	NARO genebank	Present	NA	NA
Cultivated	JP	JP	AUOMAME	JP76575	NARO genebank	Present	NA	NA
Cultivated	JP	JP	KUROMAME	JP76577	NARO genebank	Present	NA	NA
Cultivated	JP	JP	AODAIZU	JP76579	NARO genebank	Present	NA	NA
Cultivated	JP	JP	KUR0MAME	JP76583	NARO genebank	Present	NA	NA
Cultivated	JP	JP	AOTOKO	JP90890	NARO genebank	Present	NA	NA
Cultivated	JP	JP	ABURA_MAME	JP27900	NARO genebank	Present	NA	NA
Cultivated	JP	JP	KOUJI_IRAZU_9	JP28024	NARO genebank	Present	NA	NA
Cultivated	JP	JP	AZUKI_MAME	JP28101	NARO genebank	Present	NA	NA
Cultivated	JP	JP	KINAKO_MAME	JP28130	NARO genebank	Present	NA	NA
Cultivated	JP	JP	KUROGOYOU	JP28214	NARO genebank	Present	NA	NA
Cultivated	JP	JP	AOMAME	JP76500	NARO genebank	Present	NA	NA
Cultivated	JP	JP	KUROMAME	JP76501	NARO genebank	Present	NA	NA
Cultivated	JP	JP	MISOMAME	JP76502	NARO genebank	Present	NA	NA
Cultivated	JP	JP	AOGOZEN	JP76503	NARO genebank	Present	NA	NA
Cultivated	JP	JP	OIRANMAME	JP76505	NARO genebank	Present	NA	NA
Cultivated	JP	JP	MISODAIZU	JP76506	NARO genebank	Present	NA	NA
Cultivated	JP	JP	HIYASHIMAME	JP76507	NARO genebank	Present	NA	NA
Cultivated	JP	JP	KUROMAME	JP76508	NARO genebank	Present	NA	NA
Cultivated	JP	JP	SEISHIROU	JP232483	NARO genebank	Present	NA	NA
Cultivated	JP	JP	YUKIKOROGASHI_KASHIMA	JP28236	NARO genebank	Present	NA	NA
Cultivated	JP	JP	MIYASHIRO	JP28496	NARO genebank	Present	NA	NA
Cultivated	JP	JP	KINBEE	JP28499	NARO genebank	Present	NA	NA
Cultivated	JP	JP	IPPON_SUZUNARI	JP28581	NARO genebank	Present	NA	NA
Cultivated	JP	JP	HADAKA	JP28693	NARO genebank	Present	NA	NA
Cultivated	JP	JP	WASE_HADAKA	JP28694	NARO genebank	Present	NA	NA
Cultivated	JP	JP	NATSUDAIZU_KIMUSUME	JP28695	NARO genebank	Present	NA	NA
Cultivated	JP	JP	CHOUTAN_DAIZU	JP28724	NARO genebank	Present	NA	NA
Cultivated	JP	JP	MENASHI_AKASAYA	JP28727	NARO genebank	Present	NA	NA
Cultivated	JP	JP	ICHOU	JP28728	NARO genebank	Present	NA	NA
Cultivated	JP	JP	HANAYOME	JP28729	NARO genebank	Present	NA	NA
Cultivated	JP	JP	BIKUNI	JP28732	NARO genebank	Present	NA	NA
Cultivated	JP	JP	TSURU_NO_TAMAGO_KURATACHISAN	JP28733	NARO genebank	Present	NA	NA
Cultivated	JP	JP	YORIIMACHI_ZAIRAI_1	JP28736	NARO genebank	Present	NA	NA
Cultivated	JP	JP	AKASAYA__ISHIOKA	JP28791	NARO genebank	Present	NA	NA
Cultivated	JP	JP	YAMAUCHI_DAIZU	JP28874	NARO genebank	Present	NA	NA
Cultivated	JP	JP	KUROSAYA_ISHIOKA	JP28897	NARO genebank	Present	NA	NA
Cultivated	JP	JP	GIONBOU	JP28901	NARO genebank	Present	NA	NA
Cultivated	JP	JP	IHHON_SANGOU	JP28914	NARO genebank	Present	NA	NA
Cultivated	JP	JP	KOIBUCHIMURA_ZAIRAI	JP28922	NARO genebank	Present	NA	NA
Cultivated	JP	JP	GIOO	JP28929	NARO genebank	Present	NA	NA
Cultivated	JP	JP	KOSA_SHIRAZU	JP28961	NARO genebank	Present	NA	NA
Cultivated	JP	JP	KOTAKESHU	JP28965	NARO genebank	Present	NA	NA
Cultivated	JP	JP	KURAKAKE	JP28980	NARO genebank	Present	NA	NA
Cultivated	JP	JP	WASE_OOSAYA	JP29137	NARO genebank	Present	NA	NA
Cultivated	JP	JP	TAIKA_DAIZU_1-4-1	JP29177	NARO genebank	Present	NA	NA
Cultivated	JP	JP	AOGOZEN_SUIFUMURA_NAKAZOME	JP46063	NARO genebank	Present	NA	NA
Cultivated	JP	JP	AOGOZEN_MITOSHI_KAMIKUNIICHOU_1	JP46064	NARO genebank	Present	NA	NA
Cultivated	JP	JP	AOGOZEN_YAMAGATAMACHI_SHIMOOGAWA	JP46067	NARO genebank	Present	NA	NA
Cultivated	JP	JP	GOKUSHOU_KANASAGO_AKAHANA	JP69992	NARO genebank	Present	NA	NA
Cultivated	JP	JP	KIMUSUME_IBARAKI_1	JP28497	NARO genebank	Present	NA	NA
Cultivated	JP	JP	HANAYOME_IBARAKI_1	JP29129	NARO genebank	Present	NA	NA
Cultivated	JP	JP	CHIZUKA_IBARAKI_1	JP29149	NARO genebank	Present	NA	NA
Cultivated	JP	JP	ARAKUJI_SHIRAZU	JP28879	NARO genebank	Present	NA	NA
Cultivated	JP	JP	SODEN_DAIZU	JP28827	NARO genebank	Present	NA	NA
Cultivated	JP	JP	KURO_MAME_TAMURA_YOSHIE	JP230264	NARO genebank	Present	NA	NA
Cultivated	JP	JP	MIDORI_MAME_IINO_YOSHIO	JP230266	NARO genebank	Present	NA	NA
Cultivated	JP	JP	MADARA_OOHA_TSURU_MAME	JP29136	NARO genebank	Present	NA	NA
Cultivated	JP	JP	TAMIMAME	JP73107	NARO genebank	Present	NA	NA
Cultivated	JP	JP	TSURU_NO_TOMO	JP27944	NARO genebank	Present	NA	NA
Cultivated	JP	JP	AKATSUKA	JP27946	NARO genebank	Present	NA	NA
Cultivated	JP	JP	FUKUMUSUME	JP28485	NARO genebank	Present	NA	NA
Cultivated	JP	JP	HAGA_ZAIRAI	JP28487	NARO genebank	Present	NA	NA
Cultivated	JP	JP	KOSA_MAME	JP28489	NARO genebank	Present	NA	NA
Cultivated	JP	JP	AZEMAME	JP67658	NARO genebank	Present	NA	NA
Cultivated	JP	JP	BATOUZAIRAI	JP67659	NARO genebank	Present	NA	NA
Cultivated	JP	JP	UJIIE_ZAIRAI_SHIRO_HANA	JP67660	NARO genebank	Present	NA	NA
Cultivated	JP	JP	KO_MAME	JP28486	NARO genebank	Present	NA	NA
Cultivated	JP	JP	KURO_DAIZU_2_TOCHIGI	JP29120	NARO genebank	Present	NA	NA
Cultivated	JP	JP	TOCHIGI_2	JP28484	NARO genebank	Present	NA	NA
Cultivated	JP	JP	TOCHIGI_KIMUSUME_1	JP28488	NARO genebank	Present	NA	NA
Cultivated	JP	JP	ONI_HADAKA	JP37744	NARO genebank	Present	NA	NA
Cultivated	JP	JP	KOMAME	JP73030	NARO genebank	Present	NA	NA
Cultivated	JP	JP	HITASHIMAME	JP73033	NARO genebank	Present	NA	NA
Cultivated	JP	JP	SHIRODAIZU	JP73034	NARO genebank	Present	NA	NA
Cultivated	JP	JP	KURODAIZU	JP73035	NARO genebank	Present	NA	NA
Cultivated	JP	JP	KUROMAME	JP73036	NARO genebank	Present	NA	NA
Cultivated	JP	JP	WASEMAME	JP73038	NARO genebank	Present	NA	NA
Cultivated	JP	JP	KUROMAME	JP73068	NARO genebank	Present	NA	NA
Cultivated	JP	JP	KOMAME	JP73069	NARO genebank	Present	NA	NA
Cultivated	JP	JP	COL_GUNMA_2001_HIRASHIMA_1	JP218859	NARO genebank	Present	NA	NA
Cultivated	JP	JP	TAIHAKU	JP27942	NARO genebank	Present	NA	NA
Cultivated	JP	JP	OOJIRO	JP27974	NARO genebank	Present	NA	NA
Cultivated	JP	JP	KITSUNESAYA	JP28472	NARO genebank	Present	NA	NA
Cultivated	JP	JP	SHAKKIN_NASHI	JP28474	NARO genebank	Present	NA	NA
Cultivated	JP	JP	MATSUZUKURI	JP28475	NARO genebank	Present	NA	NA
Cultivated	JP	JP	HOUJAKU_KUWAZU	JP28476	NARO genebank	Present	NA	NA
Cultivated	JP	JP	AKAGI_SHITA	JP28477	NARO genebank	Present	NA	NA
Cultivated	JP	JP	AISA	JP28478	NARO genebank	Present	NA	NA
Cultivated	JP	JP	OGURA_AZE_MAME	JP28480	NARO genebank	Present	NA	NA
Cultivated	JP	JP	TSUNEHIRA_DAIZU	JP28483	NARO genebank	Present	NA	NA
Cultivated	JP	JP	BAN_ECHIGO	JP29148	NARO genebank	Present	NA	NA
Cultivated	JP	JP	HIKARI_GUNMA	JP28103	NARO genebank	Present	NA	NA
Cultivated	JP	JP	ONI_HADAKA_7	JP28918	NARO genebank	Present	NA	NA
Cultivated	JP	JP	USHI_NO_SHIRIGE	JP28936	NARO genebank	Present	NA	NA
Cultivated	JP	JP	AISA	JP28478	NARO genebank	Present	NA	NA
Cultivated	JP	JP	ECHIGO_BAKA	JP28977	NARO genebank	Present	NA	NA
Cultivated	JP	JP	BUKOU_MAME	JP28942	NARO genebank	Present	NA	NA
Cultivated	JP	JP	DAIZU	JP73147	NARO genebank	Present	NA	NA
Cultivated	JP	JP	YUGAKIMAME	JP73148	NARO genebank	Present	NA	NA
Cultivated	JP	JP	KUROMAME	JP73149	NARO genebank	Present	NA	NA
Cultivated	JP	JP	KOMAME	JP73150	NARO genebank	Present	NA	NA
Cultivated	JP	JP	AOBATA	JP73151	NARO genebank	Present	NA	NA
Cultivated	JP	JP	DAIZU	JP73152	NARO genebank	Present	NA	NA
Cultivated	JP	JP	ONI_HADAKA_KOUNOSU	JP28110	NARO genebank	Present	NA	NA
Cultivated	JP	JP	JUKKOKU_MAME	JP28506	NARO genebank	Present	NA	NA
Cultivated	JP	JP	JUKKOKU	JP28507	NARO genebank	Present	NA	NA
Cultivated	JP	JP	OUGI_MAME	JP28509	NARO genebank	Present	NA	NA
Cultivated	JP	JP	YORI_KARAMI	JP28510	NARO genebank	Present	NA	NA
Cultivated	JP	JP	SHAKKIN_NASHI	JP28754	NARO genebank	Present	NA	NA
Cultivated	JP	JP	KEBURI	JP29139	NARO genebank	Present	NA	NA
Cultivated	JP	JP	CHICHIBU_ZAIRAI	JP229422	NARO genebank	Present	NA	NA
Cultivated	JP	JP	KAGEMORI_ZAIRAI	JP229423	NARO genebank	Present	NA	NA
Cultivated	JP	JP	SHUKUNE_ZAIRAI	JP229425	NARO genebank	Present	NA	NA
Cultivated	JP	JP	HATOYAMA_MAMEDO_ZAIRAI	JP229426	NARO genebank	Present	NA	NA
Cultivated	JP	JP	GYOUDA_ZAIRAI	JP229427	NARO genebank	Present	NA	NA
Cultivated	JP	JP	HANAZONO_ZAIRAI	JP229428	NARO genebank	Present	NA	NA
Cultivated	JP	JP	HITASHIMAME_NAGATORO_ZAIRAI	JP229430	NARO genebank	Present	NA	NA
Cultivated	JP	JP	MIDA_ZAIRAI	JP229431	NARO genebank	Present	NA	NA
Cultivated	JP	JP	TAKIYA_JUN_1	JP28237	NARO genebank	Present	NA	NA
Cultivated	JP	JP	SHIROHANA_SAI_1	JP28502	NARO genebank	Present	NA	NA
Cultivated	JP	JP	ONI_HADAKA_SAI_1	JP28505	NARO genebank	Present	NA	NA
Cultivated	JP	JP	YORE	JP28112	NARO genebank	Present	NA	NA
Cultivated	JP	JP	ITACHI	JP28114	NARO genebank	Present	NA	NA
Cultivated	JP	JP	Nezumi	JP28518	NARO genebank	Present	NA	NA
Cultivated	JP	JP	WASE_DAIZU	JP28519	NARO genebank	Present	NA	NA
Cultivated	JP	JP	KE_NASHI	JP28516	NARO genebank	Present	NA	NA
Cultivated	JP	JP	GOKUWASE_NATSU_DAIZU	JP28517	NARO genebank	Present	NA	NA
Cultivated	JP	JP	MIKAWASHIMA	JP28584	NARO genebank	Present	NA	NA
Cultivated	JP	JP	NISHIARAI	JP28585	NARO genebank	Present	NA	NA
Cultivated	JP	JP	KEIHAN_DAIZU	JP28863	NARO genebank	Present	NA	NA
Cultivated	JP	JP	KITAJIRO	JP28880	NARO genebank	Present	NA	NA
Cultivated	JP	JP	TAKASAGO	JP28881	NARO genebank	Present	NA	NA
Cultivated	JP	JP	ZAI_52-12	JP35338	NARO genebank	Present	NA	NA
Cultivated	JP	JP	ZAI_54-3	JP35341	NARO genebank	Present	NA	NA
Cultivated	JP	JP	ZAI_54-18	JP35350	NARO genebank	Present	NA	NA
Cultivated	JP	JP	ZAI_54-36	JP35361	NARO genebank	Present	NA	NA
Cultivated	JP	JP	ZAI_54-44	JP35366	NARO genebank	Present	NA	NA
Cultivated	JP	JP	ZAI_54-47	JP35368	NARO genebank	Present	NA	NA
Cultivated	JP	JP	ZAI_54-40-2-2	JP49592	NARO genebank	Present	NA	NA
Cultivated	JP	JP	TSURUSENGOKU	JP67989	NARO genebank	Present	NA	NA
Cultivated	JP	JP	HIMESHIRAZU	JP67990	NARO genebank	Present	NA	NA
Cultivated	JP	JP	BIKUNI	JP28512	NARO genebank	Present	NA	NA
Cultivated	JP	JP	MIKAWASHIMA_EDAMAME	JP28864	NARO genebank	Present	NA	NA
Cultivated	JP	JP	MEGURO	JP28898	NARO genebank	Present	NA	NA
Cultivated	JP	JP	BIKUNI	JP28732	NARO genebank	Present	NA	NA
Cultivated	JP	JP	TSUKUI	JP29132	NARO genebank	Present	NA	NA
Cultivated	JP	JP	TANOKURO_DAIZU	JP28527	NARO genebank	Present	NA	NA
Cultivated	JP	JP	GENZOKU	JP27947	NARO genebank	Present	NA	NA
Cultivated	JP	JP	BIKUNI	JP28522	NARO genebank	Present	NA	NA
Cultivated	JP	JP	TERATSUKA	JP28523	NARO genebank	Present	NA	NA
Cultivated	JP	JP	KATSURA_KOUDEN	JP28524	NARO genebank	Present	NA	NA
Cultivated	JP	JP	KAMIIWA	JP28526	NARO genebank	Present	NA	NA
Cultivated	JP	JP	AKI_DAIZU	JP29133	NARO genebank	Present	NA	NA
Cultivated	JP	JP	NINOMIYA	JP29141	NARO genebank	Present	NA	NA
Cultivated	JP	JP	AO_DAIZU	JP29150	NARO genebank	Present	NA	NA
Cultivated	JP	JP	KARIHA_TAKIYA	JP28300	NARO genebank	Present	NA	NA
Cultivated	JP	JP	USUAO	JP28337	NARO genebank	Present	NA	NA
Cultivated	JP	JP	SOKOSHIN	JP28252	NARO genebank	Present	NA	NA
Cultivated	JP	JP	YONAYOU	JP28269	NARO genebank	Present	NA	NA
Cultivated	JP	JP	KUROMAME	JP73019	NARO genebank	Present	NA	NA
Cultivated	JP	JP	SAKANAMAME	JP73039	NARO genebank	Present	NA	NA
Cultivated	JP	JP	OHANAMAME	JP73040	NARO genebank	Present	NA	NA
Cultivated	JP	JP	HITORIMUSUME	JP73041	NARO genebank	Present	NA	NA
Cultivated	JP	JP	HITASHIMAME	JP73043	NARO genebank	Present	NA	NA
Cultivated	JP	JP	GINNANMAME	JP73044	NARO genebank	Present	NA	NA
Cultivated	JP	JP	OKUMAME	JP73047	NARO genebank	Present	NA	NA
Cultivated	JP	JP	NIOIMAME	JP73048	NARO genebank	Present	NA	NA
Cultivated	JP	JP	SAYAKAORI	JP73050	NARO genebank	Present	NA	NA
Cultivated	JP	JP	YUKIWARIMAME	JP73052	NARO genebank	Present	NA	NA
Cultivated	JP	JP	NIZAIMAME	JP73054	NARO genebank	Present	NA	NA
Cultivated	JP	JP	KUROMAME	JP73055	NARO genebank	Present	NA	NA
Cultivated	JP	JP	AOMAME	JP73056	NARO genebank	Present	NA	NA
Cultivated	JP	JP	AOMAME	JP73165	NARO genebank	Present	NA	NA
Cultivated	JP	JP	NAGAOKAMAME	JP73168	NARO genebank	Present	NA	NA
Cultivated	JP	JP	AOMAME	JP90892	NARO genebank	Present	NA	NA
Cultivated	JP	JP	DAIZU	JP208657	NARO genebank	Present	NA	NA
Cultivated	JP	JP	KURAKAKE	JP208667	NARO genebank	Present	NA	NA
Cultivated	JP	JP	KUROMAME	JP208676	NARO genebank	Present	NA	NA
Cultivated	JP	JP	KUROMAME	JP208679	NARO genebank	Present	NA	NA
Cultivated	JP	JP	CHAMAME	JP208687	NARO genebank	Present	NA	NA
Cultivated	JP	JP	AOMAME	JP208705	NARO genebank	Present	NA	NA
Cultivated	JP	JP	KINAKOMAME	JP208722	NARO genebank	Present	NA	NA
Cultivated	JP	JP	SHIROMAME	JP208723	NARO genebank	Present	NA	NA
Cultivated	JP	JP	KUROMAME	JP208725	NARO genebank	Present	NA	NA
Cultivated	JP	JP	JUUGOYAMAME	JP211709	NARO genebank	Present	NA	NA
Cultivated	JP	JP	ETIGOMUSUME	JP211714	NARO genebank	Present	NA	NA
Cultivated	JP	JP	NAKATETYAMAME	JP211718	NARO genebank	Present	NA	NA
Cultivated	JP	JP	JUUGOYAMAME	JP211720	NARO genebank	Present	NA	NA
Cultivated	JP	JP	TOYOSAKAMAME	JP211721	NARO genebank	Present	NA	NA
Cultivated	JP	JP	MISOMAME	JP211725	NARO genebank	Present	NA	NA
Cultivated	JP	JP	TYAMAME	JP211726	NARO genebank	Present	NA	NA
Cultivated	JP	JP	HIRATOKO	JP211731	NARO genebank	Present	NA	NA
Cultivated	JP	JP	AOMAME	JP211737	NARO genebank	Present	NA	NA
Cultivated	JP	JP	HACHIRIHAN	JP27954	NARO genebank	Present	NA	NA
Cultivated	JP	JP	KURO_SAKIGAKE	JP28229	NARO genebank	Present	NA	NA
Cultivated	JP	JP	MIZUKUGURI	JP28246	NARO genebank	Present	NA	NA
Cultivated	JP	JP	MIZUKUGURI	JP28246	NARO genebank	Present	NA	NA
Cultivated	JP	JP	NEZUMI_SAYA	JP28247	NARO genebank	Present	NA	NA
Cultivated	JP	JP	MIKURI_DAIZU	JP28287	NARO genebank	Present	NA	NA
Cultivated	JP	JP	SOKOSHIN_KAMIGOUMURA	JP28301	NARO genebank	Present	NA	NA
Cultivated	JP	JP	AONYUUDOU	JP28311	NARO genebank	Present	NA	NA
Cultivated	JP	JP	KINKAZAN	JP28346	NARO genebank	Present	NA	NA
Cultivated	JP	JP	IWAFUNE_TAKIYA	JP28529	NARO genebank	Present	NA	NA
Cultivated	JP	JP	NAGAOKA_TAIRYUU	JP28530	NARO genebank	Present	NA	NA
Cultivated	JP	JP	Aojiro	JP27660	NARO genebank	Present	NA	NA
Cultivated	JP	JP	SHAKKIN_NASHI	JP28260	NARO genebank	Present	NA	NA
Cultivated	JP	JP	Akasaya	JP28789	NARO genebank	Present	NA	NA
Cultivated	JP	JP	ISHITSUTSUMI_TOYAMA_ZAIRAI	JP28255	NARO genebank	Present	NA	NA
Cultivated	JP	JP	HAYATAKIYA_JUN_1	JP28253	NARO genebank	Present	NA	NA
Cultivated	JP	JP	AKASAYA	JP28254	NARO genebank	Present	NA	NA
Cultivated	JP	JP	OOHAMA_DAIZU	JP28297	NARO genebank	Present	NA	NA
Cultivated	JP	JP	ASAHI	JP28303	NARO genebank	Present	NA	NA
Cultivated	JP	JP	SHIRASAYA	JP28276	NARO genebank	Present	NA	NA
Cultivated	JP	JP	MISOMAME	JP219274	NARO genebank	Present	NA	NA
Cultivated	JP	JP	DAIZU	JP219279	NARO genebank	Present	NA	NA
Cultivated	JP	JP	KUROMAME	JP219284	NARO genebank	Present	NA	NA
Cultivated	JP	JP	KUROMAME	JP219286	NARO genebank	Present	NA	NA
Cultivated	JP	JP	SHIROMAME	JP219287	NARO genebank	Present	NA	NA
Cultivated	JP	JP	AOMAME	JP219288	NARO genebank	Present	NA	NA
Cultivated	JP	JP	SHIROMAME	JP219299	NARO genebank	Present	NA	NA
Cultivated	JP	JP	KUROMAME	JP219300	NARO genebank	Present	NA	NA
Cultivated	JP	JP	AKASAYA	JP28264	NARO genebank	Present	NA	NA
Cultivated	JP	JP	AOROKU	JP27945	NARO genebank	Present	NA	NA
Cultivated	JP	JP	FUKUI_SHIRO	JP27948	NARO genebank	Present	NA	NA
Cultivated	JP	JP	ZENKOUJI	JP28257	NARO genebank	Present	NA	NA
Cultivated	JP	JP	KUGATSU_MAME	JP28271	NARO genebank	Present	NA	NA
Cultivated	JP	JP	FUKUI	JP28279	NARO genebank	Present	NA	NA
Cultivated	JP	JP	64	JP28280	NARO genebank	Present	NA	NA
Cultivated	JP	JP	COL_FUKUI_1983_MAWAKI_1	JP28308	NARO genebank	Present	NA	NA
Cultivated	JP	JP	COL_FUKUI_1983_MAWAKI_3	JP28309	NARO genebank	Present	NA	NA
Cultivated	JP	JP	COL_FUKUI_1983_MAWAKI_4	JP28310	NARO genebank	Present	NA	NA
Cultivated	JP	JP	KITAHAMA_1	JP28532	NARO genebank	Present	NA	NA
Cultivated	JP	JP	SHAKKIN_NASHI_SEN	JP28534	NARO genebank	Present	NA	NA
Cultivated	JP	JP	COL_FUKUI_1983_MAWAKI_2-1	JP35308	NARO genebank	Present	NA	NA
Cultivated	JP	JP	COL_FUKUI_1983_MAWAKI_2-2	JP35309	NARO genebank	Present	NA	NA
Cultivated	JP	JP	BONJIRO_55	JP27548	NARO genebank	Present	NA	NA
Cultivated	JP	JP	GINJIRO	JP28340	NARO genebank	Present	NA	NA
Cultivated	JP	JP	HAI_MAME	JP28433	NARO genebank	Present	NA	NA
Cultivated	JP	JP	AO_HATA	JP28536	NARO genebank	Present	NA	NA
Cultivated	JP	JP	KO_GINJIRO	JP28341	NARO genebank	Present	NA	NA
Cultivated	JP	JP	AKI_DAIZU	JP28342	NARO genebank	Present	NA	NA
Cultivated	JP	JP	AKISHIRO	JP28343	NARO genebank	Present	NA	NA
Cultivated	JP	JP	OHO_MAME	JP28344	NARO genebank	Present	NA	NA
Cultivated	JP	JP	SHIRO_DAIZU	JP28547	NARO genebank	Present	NA	NA
Cultivated	JP	JP	MIBU_ZAIRAI	JP28769	NARO genebank	Present	NA	NA
Cultivated	JP	JP	MAEDAMURA_ZAIRAI	JP28867	NARO genebank	Present	NA	NA
Cultivated	JP	JP	KOUSHUU	JP28927	NARO genebank	Present	NA	NA
Cultivated	JP	JP	KAKIHEI_ZAIRAI_7	JP28946	NARO genebank	Present	NA	NA
Cultivated	JP	JP	HITASHI_MAME_KINASA	JP230272	NARO genebank	Present	NA	NA
Cultivated	JP	JP	ZAIRAISHU_2	JP28596	NARO genebank	Present	NA	NA
Cultivated	JP	JP	KURO_HITASHIMAME	JP29105	NARO genebank	Present	NA	NA
Cultivated	JP	JP	SHITASHI_MAME	JP73153	NARO genebank	Present	NA	NA
Cultivated	JP	JP	DAIZU_MISOMAME	JP73154	NARO genebank	Present	NA	NA
Cultivated	JP	JP	AOBATSU	JP73155	NARO genebank	Present	NA	NA
Cultivated	JP	JP	HITASHIMAME	JP73156	NARO genebank	Present	NA	NA
Cultivated	JP	JP	HITASHIMAME_AOBATSU	JP73157	NARO genebank	Present	NA	NA
Cultivated	JP	JP	NORIMAME	JP73158	NARO genebank	Present	NA	NA
Cultivated	JP	JP	AOBATSU	JP73160	NARO genebank	Present	NA	NA
Cultivated	JP	JP	NATTOUMAME	JP73172	NARO genebank	Present	NA	NA
Cultivated	JP	JP	SUMAME	JP73173	NARO genebank	Present	NA	NA
Cultivated	JP	JP	KUROMAME	JP73174	NARO genebank	Present	NA	NA
Cultivated	JP	JP	AOMAME	JP73175	NARO genebank	Present	NA	NA
Cultivated	JP	JP	COL_NAGANO_1989_MAFF_001	JP73213	NARO genebank	Present	NA	NA
Cultivated	JP	JP	DAIZU	JP73218	NARO genebank	Present	NA	NA
Cultivated	JP	JP	DAIZU	JP73220	NARO genebank	Present	NA	NA
Cultivated	JP	JP	KUROMAME	JP73221	NARO genebank	Present	NA	NA
Cultivated	JP	JP	MAME_IRIMAME	JP73222	NARO genebank	Present	NA	NA
Cultivated	JP	JP	NAKAOWASE	JP73223	NARO genebank	Present	NA	NA
Cultivated	JP	JP	WASEMAME	JP73225	NARO genebank	Present	NA	NA
Cultivated	JP	JP	HITASHIMAME	JP73226	NARO genebank	Present	NA	NA
Cultivated	JP	JP	KUROMAME	JP73230	NARO genebank	Present	NA	NA
Cultivated	JP	JP	YUDOUSHIMAME	JP73232	NARO genebank	Present	NA	NA
Cultivated	JP	JP	AOBATO	JP76521	NARO genebank	Present	NA	NA
Cultivated	JP	JP	TOGAKUSHI_KURAKAKE_HITASHIMAME	JP232481	NARO genebank	Present	NA	NA
Cultivated	JP	JP	TOGAKUSHI_KURODAIZU	JP232482	NARO genebank	Present	NA	NA
Cultivated	JP	JP	CHOUHIN_HITASHI_2	JP29035	NARO genebank	Present	NA	NA
Cultivated	JP	JP	CHOUHIN_HITASHI_5	JP29038	NARO genebank	Present	NA	NA
Cultivated	JP	JP	CHOUHIN_HITASHI_9	JP29042	NARO genebank	Present	NA	NA
Cultivated	JP	JP	CHOUHIN_HITASHI_10	JP29043	NARO genebank	Present	NA	NA
Cultivated	JP	JP	AO_CHOUHIN_5	JP29072	NARO genebank	Present	NA	NA
Cultivated	JP	JP	ZAIRAISHU_SHIOJIRI	JP29087	NARO genebank	Present	NA	NA
Cultivated	JP	JP	AKUDEN_SHIRAZU	JP28320	NARO genebank	Present	NA	NA
Cultivated	JP	JP	TOUJOU_WASE	JP28322	NARO genebank	Present	NA	NA
Cultivated	JP	JP	HIKAGE_SHIRAZU	JP28326	NARO genebank	Present	NA	NA
Cultivated	JP	JP	HINA_DAIZU	JP28327	NARO genebank	Present	NA	NA
Cultivated	JP	JP	SHOUFUKU_DAIZU	JP28332	NARO genebank	Present	NA	NA
Cultivated	JP	JP	TORA_DAIZU	JP28339	NARO genebank	Present	NA	NA
Cultivated	JP	JP	SHIRO_MITSU_MAME	JP28600	NARO genebank	Present	NA	NA
Cultivated	JP	JP	WASE_AKASAYA_124	JP28725	NARO genebank	Present	NA	NA
Cultivated	JP	JP	SASAGA_ZAIRAI_BAN	JP28758	NARO genebank	Present	NA	NA
Cultivated	JP	JP	SHOUJOU_DAIZU	JP28780	NARO genebank	Present	NA	NA
Cultivated	JP	JP	AGATSUMA_ZAIRAI	JP28782	NARO genebank	Present	NA	NA
Cultivated	JP	JP	HATAGOSHI_MAME	JP28891	NARO genebank	Present	NA	NA
Cultivated	JP	JP	OIRAN	JP28894	NARO genebank	Present	NA	NA
Cultivated	JP	JP	SHIMO_HISAKATA_DAIZU	JP28947	NARO genebank	Present	NA	NA
Cultivated	JP	JP	UEDA_TAIRYUU_MEJIRO_1	JP28956	NARO genebank	Present	NA	NA
Cultivated	JP	JP	FUJIMI_ZAIRAI	JP29059	NARO genebank	Present	NA	NA
Cultivated	JP	JP	CHINO_ZAIRAI_4	JP29064	NARO genebank	Present	NA	NA
Cultivated	JP	JP	KOMAKI_DADACHA	JP29188	NARO genebank	Present	NA	NA
Cultivated	JP	JP	SHINANO_KURAKAKE	JP29191	NARO genebank	Present	NA	NA
Cultivated	JP	JP	GOYOU_CHAMAME__NAGANO	JP67653	NARO genebank	Present	NA	NA
Cultivated	JP	JP	HOUJAKU	JP28770	NARO genebank	Present	NA	NA
Cultivated	JP	JP	SADO_MAME	JP28278	NARO genebank	Present	NA	NA
Cultivated	JP	JP	SOUGA_ZAIRAI	JP28967	NARO genebank	Present	NA	NA
Cultivated	JP	JP	OGURA_DAIZU	JP28812	NARO genebank	Present	NA	NA
Cultivated	JP	JP	HATO_GOROSHI_12	JP28020	NARO genebank	Present	NA	NA
Cultivated	JP	JP	AKASAYA__ZAKOUJI	JP28751	NARO genebank	Present	NA	NA
Cultivated	JP	JP	KOUJI_IRAZU	JP28335	NARO genebank	Present	NA	NA
Cultivated	JP	JP	BON_MAME	JP28587	NARO genebank	Present	NA	NA
Cultivated	JP	JP	AOGIN	JP28338	NARO genebank	Present	NA	NA
Cultivated	JP	JP	SHINA_DAIZU	JP28714	NARO genebank	Present	NA	NA
Cultivated	JP	JP	HITASHI_MAME	JP28766	NARO genebank	Present	NA	NA
Cultivated	JP	JP	KUROMAME	JP213455	NARO genebank	Present	NA	NA
Cultivated	JP	JP	MAME	JP213460	NARO genebank	Present	NA	NA
Cultivated	JP	JP	MAME	JP213458	NARO genebank	Present	NA	NA
Cultivated	JP	JP	HAI_NEKO	JP28314	NARO genebank	Present	NA	NA
Cultivated	JP	JP	ASA_AO	JP28315	NARO genebank	Present	NA	NA
Cultivated	JP	JP	SHIRAKAWA_CHA_MAME	JP28316	NARO genebank	Present	NA	NA
Cultivated	JP	JP	CHUU_TEPPOU	JP29207	NARO genebank	Present	NA	NA
Cultivated	JP	JP	HIME_DAIZU	JP29213	NARO genebank	Present	NA	NA
Cultivated	JP	JP	COL_GIFU_1984_OGURI_6	JP29225	NARO genebank	Present	NA	NA
Cultivated	JP	JP	CHUU_TEPPOU	JP29207	NARO genebank	Present	NA	NA
Cultivated	JP	JP	GOISHI_MAME_ZAIRAI	JP28230	NARO genebank	Present	NA	NA
Cultivated	JP	JP	FUJI_4	JP27549	NARO genebank	Present	NA	NA
Cultivated	JP	JP	TAKATA_1	JP28348	NARO genebank	Present	NA	NA
Cultivated	JP	JP	NAKAHATA_ZAIRAI	JP29217	NARO genebank	Present	NA	NA
Cultivated	JP	JP	TAKAOKA_ZAIRAI	JP28349	NARO genebank	Present	NA	NA
Cultivated	JP	JP	KOKASA_ZAIRAI	JP28350	NARO genebank	Present	NA	NA
Cultivated	JP	JP	FUJI_ZAIRAI	JP28351	NARO genebank	Present	NA	NA
Cultivated	JP	JP	CHA_MAME_SHOURYUU	JP28354	NARO genebank	Present	NA	NA
Cultivated	JP	JP	MIKURIYA_AO	JP29211	NARO genebank	Present	NA	NA
Cultivated	JP	JP	MIKURIYA_SHIRO	JP29215	NARO genebank	Present	NA	NA
Cultivated	JP	JP	GOTENBA_ZAIRAI	JP29218	NARO genebank	Present	NA	NA
Cultivated	JP	JP	SHUZENJI_ZAIRAI	JP29219	NARO genebank	Present	NA	NA
Cultivated	JP	JP	SHIRODAIZU	JP213427	NARO genebank	Present	NA	NA
Cultivated	JP	JP	CHAMAME	JP213428	NARO genebank	Present	NA	NA
Cultivated	JP	JP	MAME	JP213438	NARO genebank	Present	NA	NA
Cultivated	JP	JP	TANBA_NO_SHIROMAME	JP213439	NARO genebank	Present	NA	NA
Cultivated	JP	JP	AOMAME	JP213445	NARO genebank	Present	NA	NA
Cultivated	JP	JP	MAME	JP213449	NARO genebank	Present	NA	NA
Cultivated	JP	JP	KOTANE	JP28106	NARO genebank	Present	NA	NA
Cultivated	JP	JP	YAHAGI	JP29210	NARO genebank	Present	NA	NA
Cultivated	JP	JP	ZAIRAISHU_M	JP29233	NARO genebank	Present	NA	NA
Cultivated	JP	JP	ZAIRAI_51-6	JP29242	NARO genebank	Present	NA	NA
Cultivated	JP	JP	ZAIRAI_51-1-2	JP29252	NARO genebank	Present	NA	NA
Cultivated	JP	JP	ZAIRAI_51-2	JP29253	NARO genebank	Present	NA	NA
Cultivated	JP	JP	NAGAKUTE_CHAMAME	JP29255	NARO genebank	Present	NA	NA
Cultivated	JP	JP	ZAIRAISHU_51-1_B_1	JP35383	NARO genebank	Present	NA	NA
Cultivated	JP	JP	ZAIRAISHU_51-1_B_2	JP35384	NARO genebank	Present	NA	NA
Cultivated	JP	JP	IPPON_SUZUNARI	JP29208	NARO genebank	Present	NA	NA
Cultivated	JP	JP	SHIRO_DAIZU	JP29209	NARO genebank	Present	NA	NA
Cultivated	JP	JP	DAIZU	JP90895	NARO genebank	Present	NA	NA
Cultivated	JP	JP	AOMAME	JP90896	NARO genebank	Present	NA	NA
Cultivated	JP	JP	KURODAIZU	JP90897	NARO genebank	Present	NA	NA
Cultivated	JP	JP	SHIRODAIZU	JP90898	NARO genebank	Present	NA	NA
Cultivated	JP	JP	KUROMAME	JP90899	NARO genebank	Present	NA	NA
Cultivated	JP	JP	DAIZU	JP90900	NARO genebank	Present	NA	NA
Cultivated	JP	JP	AOMAME	JP90901	NARO genebank	Present	NA	NA
Cultivated	JP	JP	AODAIZU	JP110309	NARO genebank	Present	NA	NA
Cultivated	JP	JP	SHIRODAIZU	JP110310	NARO genebank	Present	NA	NA
Cultivated	JP	JP	KOSHIKA_DAIZU	JP28358	NARO genebank	Present	NA	NA
Cultivated	JP	JP	TOMODA_1	JP28359	NARO genebank	Present	NA	NA
Cultivated	JP	JP	ISE_MAME	JP28920	NARO genebank	Present	NA	NA
Cultivated	JP	JP	SHOKUYOU_AKI_DAIZU	JP29294	NARO genebank	Present	NA	NA
Cultivated	JP	JP	NARISUKE	JP29364	NARO genebank	Present	NA	NA
Cultivated	JP	JP	MOCHI-DAIZU	JP70093	NARO genebank	Present	NA	NA
Cultivated	JP	JP	NATSU_DAIZU_1	JP29503	NARO genebank	Present	NA	NA
Cultivated	JP	JP	SHICHIGOU_CHA_MAME	JP28538	NARO genebank	Present	NA	NA
Cultivated	JP	JP	AKASAYA	JP29264	NARO genebank	Present	NA	NA
Cultivated	JP	JP	SAYAMA_5	JP29317	NARO genebank	Present	NA	NA
Cultivated	JP	JP	SAYAMA_6	JP29349	NARO genebank	Present	NA	NA
Cultivated	JP	JP	USUHADA_DAIZU	JP233879	NARO genebank	Present	NA	NA
Cultivated	JP	JP	AODAIZU	JP233880	NARO genebank	Present	NA	NA
Cultivated	JP	JP	MIZUKUGURI	JP233882	NARO genebank	Present	NA	NA
Cultivated	JP	JP	OKUTE	JP233883	NARO genebank	Present	NA	NA
Cultivated	JP	JP	DAIZU	JP233887	NARO genebank	Present	NA	NA
Cultivated	JP	JP	COL_SHIGA_2007_OKUIZUMI_10	JP233888	NARO genebank	Present	NA	NA
Cultivated	JP	JP	COL_SHIGA_2007_OKUIZUMI_11	JP233889	NARO genebank	Present	NA	NA
Cultivated	JP	JP	MAME	JP233891	NARO genebank	Present	NA	NA
Cultivated	JP	JP	AKASAYA	JP29315	NARO genebank	Present	NA	NA
Cultivated	JP	JP	GOKUWASE_HAYABUSA_EDAMAME	JP29365	NARO genebank	Present	NA	NA
Cultivated	JP	JP	SHIMO_KUSANO	JP29366	NARO genebank	Present	NA	NA
Cultivated	JP	JP	CHAKAORI	JP29367	NARO genebank	Present	NA	NA
Cultivated	JP	JP	TANBAKURO_OOGATA_1988	JP49593	NARO genebank	Present	NA	NA
Cultivated	JP	JP	ICHIKIMAME	JP67665	NARO genebank	Present	NA	NA
Cultivated	JP	JP	AKASAYA	JP29265	NARO genebank	Present	NA	NA
Cultivated	JP	JP	TAMANISHIKI	JP27959	NARO genebank	Present	NA	NA
Cultivated	JP	JP	TANBA_KURO	JP29359	NARO genebank	Present	NA	NA
Cultivated	JP	JP	YAGI	JP27715	NARO genebank	Present	NA	NA
Cultivated	JP	JP	SHIN_TAMANISHIKI	JP29263	NARO genebank	Present	NA	NA
Cultivated	JP	JP	KOKUBU_7	JP29363	NARO genebank	Present	NA	NA
Cultivated	JP	JP	TANBA_KURO_YAMAGATA_1987	JP49575	NARO genebank	Present	NA	NA
Cultivated	JP	JP	AOAKIMAME	JP67662	NARO genebank	Present	NA	NA
Cultivated	JP	JP	HIDAKA_AODAIZU	JP67663	NARO genebank	Present	NA	NA
Cultivated	JP	JP	KASUGA_AODAIZU	JP67664	NARO genebank	Present	NA	NA
Cultivated	JP	JP	COL_TANBA_1989_ODAGAKI_2	JP147175	NARO genebank	Present	NA	NA
Cultivated	JP	JP	COL_TANBA_1989_ODAGAKI_1	JP147176	NARO genebank	Present	NA	NA
Cultivated	JP	JP	UDA_DAIZU	JP29314	NARO genebank	Present	NA	NA
Cultivated	JP	JP	Akasaya	JP29346	NARO genebank	Present	NA	NA
Cultivated	JP	JP	SENNARI_A	JP29307	NARO genebank	Present	NA	NA
Cultivated	JP	JP	SHIROMAME	JP90902	NARO genebank	Present	NA	NA
Cultivated	JP	JP	KUROMAME	JP90903	NARO genebank	Present	NA	NA
Cultivated	JP	JP	KUROMAME	JP90905	NARO genebank	Present	NA	NA
Cultivated	JP	JP	DAIZUMAME	JP90907	NARO genebank	Present	NA	NA
Cultivated	JP	JP	DAIZU	JP90908	NARO genebank	Present	NA	NA
Cultivated	JP	JP	DAIZU	JP90910	NARO genebank	Present	NA	NA
Cultivated	JP	JP	DAIZU	JP90911	NARO genebank	Present	NA	NA
Cultivated	JP	JP	DAIZU_AO	JP90915	NARO genebank	Present	NA	NA
Cultivated	JP	JP	DAIZU_KURO	JP90916	NARO genebank	Present	NA	NA
Cultivated	JP	JP	DAIZU_SHIRO	JP90917	NARO genebank	Present	NA	NA
Cultivated	JP	JP	CHADAIZU	JP90918	NARO genebank	Present	NA	NA
Cultivated	JP	JP	KURODAIZU	JP110305	NARO genebank	Present	NA	NA
Cultivated	JP	JP	DAIZU	JP110306	NARO genebank	Present	NA	NA
Cultivated	JP	JP	IKKI	JP28133	NARO genebank	Present	NA	NA
Cultivated	JP	JP	YUKIKOGASHI	JP29313	NARO genebank	Present	NA	NA
Cultivated	JP	JP	UDA_ZAIRAI	JP29348	NARO genebank	Present	NA	NA
Cultivated	JP	JP	YUKIKOROGASHI	JP29351	NARO genebank	Present	NA	NA
Cultivated	JP	JP	DAIZU	JP110285	NARO genebank	Present	NA	NA
Cultivated	JP	JP	HANGURO	JP110287	NARO genebank	Present	NA	NA
Cultivated	JP	JP	AODAIZU	JP110288	NARO genebank	Present	NA	NA
Cultivated	JP	JP	AKIDAIZU	JP110289	NARO genebank	Present	NA	NA
Cultivated	JP	JP	SHIRODAIZU	JP110318	NARO genebank	Present	NA	NA
Cultivated	JP	JP	SHIROIDAIZU	JP110325	NARO genebank	Present	NA	NA
Cultivated	JP	JP	KURODAIZU	JP110329	NARO genebank	Present	NA	NA
Cultivated	JP	JP	AODAIZU	JP110335	NARO genebank	Present	NA	NA
Cultivated	JP	JP	KUROMAME	JP110336	NARO genebank	Present	NA	NA
Cultivated	JP	JP	NATSUDAIZU	JP110343	NARO genebank	Present	NA	NA
Cultivated	JP	JP	DAIZU	JP110355	NARO genebank	Present	NA	NA
Cultivated	JP	JP	COL_WAKAYAMA_1997_CED_NIAR_97081	JP90889	NARO genebank	Present	NA	NA
Cultivated	JP	JP	SHIRO_DAIZU	JP29442	NARO genebank	Present	NA	NA
Cultivated	JP	JP	AO_NIBU	JP29460	NARO genebank	Present	NA	NA
Cultivated	JP	JP	SAGI_SHIRO_DAIZU	JP28362	NARO genebank	Present	NA	NA
Cultivated	JP	JP	KURAKAKE_DAIZU_1	JP28540	NARO genebank	Present	NA	NA
Cultivated	JP	JP	AKASAYA	JP29428	NARO genebank	Present	NA	NA
Cultivated	JP	JP	AKA_DAIZU__ODA_DENZOU	JP29461	NARO genebank	Present	NA	NA
Cultivated	JP	JP	KI_DAIZU__HAYASHI_AYAKO	JP29462	NARO genebank	Present	NA	NA
Cultivated	JP	JP	MOCHI_DAIZU_SHIRO	JP225417	NARO genebank	Present	NA	NA
Cultivated	JP	JP	MOCHI_DAIZU_MURASAKI	JP225418	NARO genebank	Present	NA	NA
Cultivated	JP	JP	SHIRODAIZU	JP85543	NARO genebank	Present	NA	NA
Cultivated	JP	JP	DAIZU	JP85544	NARO genebank	Present	NA	NA
Cultivated	JP	JP	AOYAGI	JP85545	NARO genebank	Present	NA	NA
Cultivated	JP	JP	CHAMAME	JP85546	NARO genebank	Present	NA	NA
Cultivated	JP	JP	KURODAIZU	JP87841	NARO genebank	Present	NA	NA
Cultivated	JP	JP	SHIRODAIZU	JP87842	NARO genebank	Present	NA	NA
Cultivated	JP	JP	KURODAIZU	JP87845	NARO genebank	Present	NA	NA
Cultivated	JP	JP	OOKIMAME	JP87846	NARO genebank	Present	NA	NA
Cultivated	JP	JP	KUROMAME	JP87847	NARO genebank	Present	NA	NA
Cultivated	JP	JP	DAIZU	JP87848	NARO genebank	Present	NA	NA
Cultivated	JP	JP	GOUBARA_DAIZU	JP28361	NARO genebank	Present	NA	NA
Cultivated	JP	JP	SHIRO_DAIZU	JP29443	NARO genebank	Present	NA	NA
Cultivated	JP	JP	CHUUJUKU_DAIZU	JP29447	NARO genebank	Present	NA	NA
Cultivated	JP	JP	OONO_ZAIRAI_B	JP29433	NARO genebank	Present	NA	NA
Cultivated	JP	JP	OONO_ZAIRAI_C	JP29434	NARO genebank	Present	NA	NA
Cultivated	JP	JP	ICHINOMIYA_ZAIRAI_1	JP29435	NARO genebank	Present	NA	NA
Cultivated	JP	JP	ICHINOMIYA_ZAIRAI_2	JP29436	NARO genebank	Present	NA	NA
Cultivated	JP	JP	ICHINOMIYA_ZAIRAI_3	JP29437	NARO genebank	Present	NA	NA
Cultivated	JP	JP	KAMIFUSA_ZAIRAI_B	JP29440	NARO genebank	Present	NA	NA
Cultivated	JP	JP	Gindaizu	JP27579	NARO genebank	Present	NA	NA
Cultivated	JP	JP	ZAIRAI_AKI_DAIZU	JP28365	NARO genebank	Present	NA	NA
Cultivated	JP	JP	GANKUI_MAME	JP29452	NARO genebank	Present	NA	NA
Cultivated	JP	JP	AKAMAME_OKAYAMAZAIRAI	JP49595	NARO genebank	Present	NA	NA
Cultivated	JP	JP	SHIRO_DAIZU_1	JP29431	NARO genebank	Present	NA	NA
Cultivated	JP	JP	DAIZU	JP87843	NARO genebank	Present	NA	NA
Cultivated	JP	JP	HIROSHIMA_KURO_DAIZU	JP28952	NARO genebank	Present	NA	NA
Cultivated	JP	JP	HIROSHIMA_SHIRO_DAIZU	JP29429	NARO genebank	Present	NA	NA
Cultivated	JP	JP	ASAJIRO	JP29445	NARO genebank	Present	NA	NA
Cultivated	JP	JP	ASAHI	JP29450	NARO genebank	Present	NA	NA
Cultivated	JP	JP	WASE_ASAHI	JP29457	NARO genebank	Present	NA	NA
Cultivated	JP	JP	KURODAIZU_MIDORI	JP227170	NARO genebank	Present	NA	NA
Cultivated	JP	JP	KURODAIZU_GEIHOKU	JP227175	NARO genebank	Present	NA	NA
Cultivated	JP	JP	AKADAIZU_MIRASAKA	JP227176	NARO genebank	Present	NA	NA
Cultivated	JP	JP	IPPONSOU	JP27388	NARO genebank	Present	NA	NA
Cultivated	JP	JP	SHIRO_DAIHACHIRIN	JP29430	NARO genebank	Present	NA	NA
Cultivated	JP	JP	CHINKO	JP28302	NARO genebank	Present	NA	NA
Cultivated	JP	JP	SHIFUKU_ZAIRAI_SENBATSU	JP29441	NARO genebank	Present	NA	NA
Cultivated	JP	JP	YAMAGUCHI_AKI_DAIZU	JP28283	NARO genebank	Present	NA	NA
Cultivated	JP	JP	AKIYOSHI_SHIRO_DAIZU	JP28363	NARO genebank	Present	NA	NA
Cultivated	JP	JP	AKI_DAIZU_SHIRO	JP28541	NARO genebank	Present	NA	NA
Cultivated	JP	JP	MINOAKA_DAIZU	JP28542	NARO genebank	Present	NA	NA
Cultivated	JP	JP	AKASAYA__YAMAGUCHI	JP29448	NARO genebank	Present	NA	NA
Cultivated	JP	JP	AKIYOSHI_KURAKAKE_DAIZU	JP29449	NARO genebank	Present	NA	NA
Cultivated	JP	JP	HIROSE_KURO_DAIZU	JP29454	NARO genebank	Present	NA	NA
Cultivated	JP	JP	HACHIGATSU_DAIZU	JP29368	NARO genebank	Present	NA	NA
Cultivated	JP	JP	MEJIRO	JP29377	NARO genebank	Present	NA	NA
Cultivated	JP	JP	HANA_SHIRAZU	JP29381	NARO genebank	Present	NA	NA
Cultivated	JP	JP	COL_TOKUSHIMA_1967	JP29385	NARO genebank	Present	NA	NA
Cultivated	JP	JP	SHIRO_DAIZU	JP29386	NARO genebank	Present	NA	NA
Cultivated	JP	JP	COL_TOKUSHIMA_1967	JP29388	NARO genebank	Present	NA	NA
Cultivated	JP	JP	AKA_DAIZU	JP29389	NARO genebank	Present	NA	NA
Cultivated	JP	JP	COL_TOKUSHIMA_1967	JP29390	NARO genebank	Present	NA	NA
Cultivated	JP	JP	KINAI_TOKUSHIMA_2	JP29469	NARO genebank	Present	NA	NA
Cultivated	JP	JP	COL_KAGAWA_2002_SARUTA_1	JP225422	NARO genebank	Present	NA	NA
Cultivated	JP	JP	COL_KAGAWA_2002_SARUTA_2	JP225423	NARO genebank	Present	NA	NA
Cultivated	JP	JP	COL_KAGAWA_2002_SARUTA_3	JP225424	NARO genebank	Present	NA	NA
Cultivated	JP	JP	COL_KAGAWA_2002_SARUTA_4	JP225425	NARO genebank	Present	NA	NA
Cultivated	JP	JP	COL_KAGAWA_2002_SARUTA_5	JP225426	NARO genebank	Present	NA	NA
Cultivated	JP	JP	COL_KAGAWA_2002_SARUTA_6	JP225427	NARO genebank	Present	NA	NA
Cultivated	JP	JP	COL_KAGAWA_2002_SARUTA_7	JP225428	NARO genebank	Present	NA	NA
Cultivated	JP	JP	COL_KAGAWA_2002_SARUTA_8	JP225429	NARO genebank	Present	NA	NA
Cultivated	JP	JP	MIKUNI	JP29384	NARO genebank	Present	NA	NA
Cultivated	JP	JP	Tyuusei_11	JP29316	NARO genebank	Present	NA	NA
Cultivated	JP	JP	Bansei_30	JP29590	NARO genebank	Present	NA	NA
Cultivated	JP	JP	MENKA_DAIZU	JP29378	NARO genebank	Present	NA	NA
Cultivated	JP	JP	KUMA_DAIZU	JP29380	NARO genebank	Present	NA	NA
Cultivated	JP	JP	COL_EHIME_2002_KIKUCHI_1	JP225419	NARO genebank	Present	NA	NA
Cultivated	JP	JP	COL_EHIME_2002_KIKUCHI_2	JP225420	NARO genebank	Present	NA	NA
Cultivated	JP	JP	COL_EHIME_2002_KIKUCHI_3	JP225421	NARO genebank	Present	NA	NA
Cultivated	JP	JP	IYO_AOGARI	JP27668	NARO genebank	Present	NA	NA
Cultivated	JP	JP	COL_EHIME_1983_UTSUNOMIYA_6	JP29396	NARO genebank	Present	NA	NA
Cultivated	JP	JP	COL_EHIME_1983_UTSUNOMIYA_11	JP29400	NARO genebank	Present	NA	NA
Cultivated	JP	JP	COL_EHIME_1983_UTSUNOMIYA_18	JP29405	NARO genebank	Present	NA	NA
Cultivated	JP	JP	COL_EHIME_1983_UTSUNOMIYA_22	JP29408	NARO genebank	Present	NA	NA
Cultivated	JP	JP	COL_EHIME_1983_UTSUNOMIYA_25	JP29410	NARO genebank	Present	NA	NA
Cultivated	JP	JP	COL_EHIME_1983_UTSUNOMIYA_26	JP29411	NARO genebank	Present	NA	NA
Cultivated	JP	JP	COL_EHIME_1983_UTSUNOMIYA_28	JP29413	NARO genebank	Present	NA	NA
Cultivated	JP	JP	COL_EHIME_1983_UTSUNOMIYA_30	JP29415	NARO genebank	Present	NA	NA
Cultivated	JP	JP	COL_EHIME_1983_UTSUNOMIYA_32	JP29416	NARO genebank	Present	NA	NA
Cultivated	JP	JP	COL_EHIME_1983_UTSUNOMIYA_19	JP29424	NARO genebank	Present	NA	NA
Cultivated	JP	JP	COL_EHIME_1983_UTSUNOMIYA_23	JP29425	NARO genebank	Present	NA	NA
Cultivated	JP	JP	COL_EHIME_1983_UTSUNOMIYA_31	JP29426	NARO genebank	Present	NA	NA
Cultivated	JP	JP	COL_EHIME_1983_UTSUNOMIYA_37	JP29427	NARO genebank	Present	NA	NA
Cultivated	JP	JP	COL_EHIME_1-1	JP227398	NARO genebank	Present	NA	NA
Cultivated	JP	JP	COL_EHIME_1-2	JP227399	NARO genebank	Present	NA	NA
Cultivated	JP	JP	IYO_DAIZU	JP29488	NARO genebank	Present	NA	NA
Cultivated	JP	JP	CHAIRONODAIZU	JP81611	NARO genebank	Present	NA	NA
Cultivated	JP	JP	DAIZU	JP81612	NARO genebank	Present	NA	NA
Cultivated	JP	JP	DAIZU	JP81613	NARO genebank	Present	NA	NA
Cultivated	JP	JP	DAIZU	JP81614	NARO genebank	Present	NA	NA
Cultivated	JP	JP	DAIZU	JP81615	NARO genebank	Present	NA	NA
Cultivated	JP	JP	DAIZU	JP81616	NARO genebank	Present	NA	NA
Cultivated	JP	JP	DAIZU	JP81617	NARO genebank	Present	NA	NA
Cultivated	JP	JP	DAIZU	JP81618	NARO genebank	Present	NA	NA
Cultivated	JP	JP	DAIZU	JP81619	NARO genebank	Present	NA	NA
Cultivated	JP	JP	KURODAIZU	JP81620	NARO genebank	Present	NA	NA
Cultivated	JP	JP	DAIZU	JP81621	NARO genebank	Present	NA	NA
Cultivated	JP	JP	DAIZU	JP81622	NARO genebank	Present	NA	NA
Cultivated	JP	JP	DAIZU	JP81623	NARO genebank	Present	NA	NA
Cultivated	JP	JP	DAIZU	JP81624	NARO genebank	Present	NA	NA
Cultivated	JP	JP	SHIRODAIZU	JP220303	NARO genebank	Present	NA	NA
Cultivated	JP	JP	HOSHINO_ZAIRAI	JP29524	NARO genebank	Present	NA	NA
Cultivated	JP	JP	YATSUFUSA	JP28676	NARO genebank	Present	NA	NA
Cultivated	JP	JP	AMAGI_ZAIRAI_90D	JP76302	NARO genebank	Present	NA	NA
Cultivated	JP	JP	YABE_ZAIRAI_90A	JP76303	NARO genebank	Present	NA	NA
Cultivated	JP	JP	YABE_ZAIRAI_90C	JP76304	NARO genebank	Present	NA	NA
Cultivated	JP	JP	YABE_ZAIRAI_90E	JP76305	NARO genebank	Present	NA	NA
Cultivated	JP	JP	YABE_ZAIRAI_90F	JP76306	NARO genebank	Present	NA	NA
Cultivated	JP	JP	KOISHIWARA_ZAIRAI_90A	JP76307	NARO genebank	Present	NA	NA
Cultivated	JP	JP	AMAGI_ZAIRAI_90A	JP76310	NARO genebank	Present	NA	NA
Cultivated	JP	JP	AMAGI_ZAIRAI_90B	JP76311	NARO genebank	Present	NA	NA
Cultivated	JP	JP	YABE_ZAIRAI_90B	JP76314	NARO genebank	Present	NA	NA
Cultivated	JP	JP	HOUSHUYAMA_ZAIRAI_90A	JP76323	NARO genebank	Present	NA	NA
Cultivated	JP	JP	NATSU_DAIZU	JP29465	NARO genebank	Present	NA	NA
Cultivated	JP	JP	KURO_SENGOKU	JP29602	NARO genebank	Present	NA	NA
Cultivated	JP	JP	COL_SAGA_2005_NIAS_CED2005_39_45	JP226807	NARO genebank	Present	NA	NA
Cultivated	JP	JP	COL_SAGA_2005_NIAS_CED2005_39_46	JP226808	NARO genebank	Present	NA	NA
Cultivated	JP	JP	COL_SAGA_2005_NIAS_CED2005_42_27	JP226815	NARO genebank	Present	NA	NA
Cultivated	JP	JP	GENNAI	JP28221	NARO genebank	Present	NA	NA
Cultivated	JP	JP	MATSUBA_DAIZU	JP29511	NARO genebank	Present	NA	NA
Cultivated	JP	JP	KIN	JP29512	NARO genebank	Present	NA	NA
Cultivated	JP	JP	HAJINOMI	JP29516	NARO genebank	Present	NA	NA
Cultivated	JP	JP	FUJIHIME	JP29597	NARO genebank	Present	NA	NA
Cultivated	JP	JP	Kiiroakidaizu	JP28222	NARO genebank	Present	NA	NA
Cultivated	JP	JP	MATSUURA	JP29470	NARO genebank	Present	NA	NA
Cultivated	JP	JP	MAGARIKAWA_ZAIRAI	JP29529	NARO genebank	Present	NA	NA
Cultivated	JP	JP	NABESHIMA	JP29626	NARO genebank	Present	NA	NA
Cultivated	JP	JP	SHIROME	JP29467	NARO genebank	Present	NA	NA
Cultivated	JP	JP	SHIROKUCHI_1	JP29486	NARO genebank	Present	NA	NA
Cultivated	JP	JP	MIKURI_46	JP28373	NARO genebank	Present	NA	NA
Cultivated	JP	JP	OSODAIZU	JP81633	NARO genebank	Present	NA	NA
Cultivated	JP	JP	DAIZU	JP81635	NARO genebank	Present	NA	NA
Cultivated	JP	JP	COL_NAGASAKI_1994_MAFF_154	JP81636	NARO genebank	Present	NA	NA
Cultivated	JP	JP	SHIMABARA_WASE	JP27622	NARO genebank	Present	NA	NA
Cultivated	JP	JP	GIONBOU_3	JP27623	NARO genebank	Present	NA	NA
Cultivated	JP	JP	KAWAHARA	JP29536	NARO genebank	Present	NA	NA
Cultivated	JP	JP	OOURA	JP29537	NARO genebank	Present	NA	NA
Cultivated	JP	JP	HIKAGE_DAIZU	JP29538	NARO genebank	Present	NA	NA
Cultivated	JP	JP	FUSANARI_DAIZU	JP29539	NARO genebank	Present	NA	NA
Cultivated	JP	JP	WAKASHIMA	JP29540	NARO genebank	Present	NA	NA
Cultivated	JP	JP	UCHIDA	JP29541	NARO genebank	Present	NA	NA
Cultivated	JP	JP	BUNSEI	JP29542	NARO genebank	Present	NA	NA
Cultivated	JP	JP	MENOTAKE	JP29543	NARO genebank	Present	NA	NA
Cultivated	JP	JP	OONO	JP29544	NARO genebank	Present	NA	NA
Cultivated	JP	JP	HACHIRA_DAIZU	JP29557	NARO genebank	Present	NA	NA
Cultivated	JP	JP	DAIZU	JP201402	NARO genebank	Present	NA	NA
Cultivated	JP	JP	MISAO	JP27378	NARO genebank	Present	NA	NA
Cultivated	JP	JP	GOKU_DAIZU	JP27626	NARO genebank	Present	NA	NA
Cultivated	JP	JP	TAMANA	JP28263	NARO genebank	Present	NA	NA
Cultivated	JP	JP	KUMAJI_1	JP28377	NARO genebank	Present	NA	NA
Cultivated	JP	JP	DOYOU_MAME	JP29492	NARO genebank	Present	NA	NA
Cultivated	JP	JP	NATSU_KURAKAKE	JP29494	NARO genebank	Present	NA	NA
Cultivated	JP	JP	RYUUSUI	JP29615	NARO genebank	Present	NA	NA
Cultivated	JP	JP	WASE_KURO_DAIZU	JP29619	NARO genebank	Present	NA	NA
Cultivated	JP	JP	KANAGAWA_WASE	JP29621	NARO genebank	Present	NA	NA
Cultivated	JP	JP	SOUTA_DAIZU	JP29670	NARO genebank	Present	NA	NA
Cultivated	JP	JP	UEKI_ZAIRAI_83	JP29689	NARO genebank	Present	NA	NA
Cultivated	JP	JP	YAMAGA_ZAIRAI_83	JP29690	NARO genebank	Present	NA	NA
Cultivated	JP	JP	SHICHIJOU_ZAIRAI_83	JP29691	NARO genebank	Present	NA	NA
Cultivated	JP	JP	ARAO_ZAIRAI_83	JP29692	NARO genebank	Present	NA	NA
Cultivated	JP	JP	NANKAN_ZAIRAI_83	JP29696	NARO genebank	Present	NA	NA
Cultivated	JP	JP	TOMOCHI_ZAIRAI_83A	JP29706	NARO genebank	Present	NA	NA
Cultivated	JP	JP	ITSUKI_ZAIRAI_83A	JP29711	NARO genebank	Present	NA	NA
Cultivated	JP	JP	TOUYOU_ZAIRAI_83A	JP29708	NARO genebank	Present	NA	NA
Cultivated	JP	JP	ITSUKI_ZAIRAI_83H	JP29715	NARO genebank	Present	NA	NA
Cultivated	JP	JP	SHICHIJOU_ZAIRAI_83A	JP29720	NARO genebank	Present	NA	NA
Cultivated	JP	JP	SHICHIJOU_ZAIRAI_83G	JP29724	NARO genebank	Present	NA	NA
Cultivated	JP	JP	ASO_ZAIRAI_83	JP29726	NARO genebank	Present	NA	NA
Cultivated	JP	JP	MISAO_DAIZU	JP29491	NARO genebank	Present	NA	NA
Cultivated	JP	JP	KUMA	JP27627	NARO genebank	Present	NA	NA
Cultivated	JP	JP	SHIROSAYA_1	JP29518	NARO genebank	Present	NA	NA
Cultivated	JP	JP	SHIN_SHIMABARA	JP29630	NARO genebank	Present	NA	NA
Cultivated	JP	JP	TOPPA	JP29489	NARO genebank	Present	NA	NA
Cultivated	JP	JP	OKA_DAIZU	JP29526	NARO genebank	Present	NA	NA
Cultivated	JP	JP	OOITA_AKI_DAIZU_1	JP29600	NARO genebank	Present	NA	NA
Cultivated	JP	JP	MAETSUE_ZAIRAI_90A	JP76320	NARO genebank	Present	NA	NA
Cultivated	JP	JP	MAETSUE_ZAIRAI_90B	JP76321	NARO genebank	Present	NA	NA
Cultivated	JP	JP	MAETSUE_ZAIRAI_90C	JP76322	NARO genebank	Present	NA	NA
Cultivated	JP	JP	KOISHIWARA_ZAIRAI_90B-a_WASE	JP76324	NARO genebank	Present	NA	NA
Cultivated	JP	JP	KOISHIWARA_ZAIRAI_90B-b_OKUTE	JP76325	NARO genebank	Present	NA	NA
Cultivated	JP	JP	KOISHIWARA_ZAIRAI_90C	JP76326	NARO genebank	Present	NA	NA
Cultivated	JP	JP	KOISHIWARA_ZAIRAI_90G	JP76327	NARO genebank	Present	NA	NA
Cultivated	JP	JP	SHIRODAIZU	JP201379	NARO genebank	Present	NA	NA
Cultivated	JP	JP	CHA_SENGOKU_9	JP28041	NARO genebank	Present	NA	NA
Cultivated	JP	JP	NIBAN_DAIZU	JP29464	NARO genebank	Present	NA	NA
Cultivated	JP	JP	DAIZU	JP201412	NARO genebank	Present	NA	NA
Cultivated	JP	JP	ABURA_DAIZU	JP28378	NARO genebank	Present	NA	NA
Cultivated	JP	JP	AOCHI	JP29369	NARO genebank	Present	NA	NA
Cultivated	JP	JP	AOCHI_NATSU	JP29502	NARO genebank	Present	NA	NA
Cultivated	JP	JP	KIIRO	JP29667	NARO genebank	Present	NA	NA
Cultivated	JP	JP	HIGO_DAIZU	JP27550	NARO genebank	Present	NA	NA
Cultivated	JP	JP	KURODAIZU	JP85523	NARO genebank	Present	NA	NA
Cultivated	JP	JP	AKIDAIZU	JP85524	NARO genebank	Present	NA	NA
Cultivated	JP	JP	KUROMAME	JP85525	NARO genebank	Present	NA	NA
Cultivated	JP	JP	AKIDAIZU	JP85526	NARO genebank	Present	NA	NA
Cultivated	JP	JP	AKIDAIZU	JP85527	NARO genebank	Present	NA	NA
Cultivated	JP	JP	SHIROME	JP28379	NARO genebank	Present	NA	NA
Cultivated	JP	JP	MATSUBA_DAIZU	JP28380	NARO genebank	Present	NA	NA
Cultivated	JP	JP	AKA_WASE	JP28381	NARO genebank	Present	NA	NA
Cultivated	JP	JP	SHIROKUCHI_DAIZU	JP28382	NARO genebank	Present	NA	NA
Cultivated	JP	JP	KUROME	JP28384	NARO genebank	Present	NA	NA
Cultivated	JP	JP	ISHIHARA_DAIZU	JP29482	NARO genebank	Present	NA	NA
Cultivated	JP	JP	KISAYA	JP29485	NARO genebank	Present	NA	NA
Cultivated	JP	JP	FUUFU_DAIZU	JP29487	NARO genebank	Present	NA	NA
Cultivated	JP	JP	KISAYA_NATSU	JP29500	NARO genebank	Present	NA	NA
Cultivated	JP	JP	KUROSAYA	JP29501	NARO genebank	Present	NA	NA
Cultivated	JP	JP	WASE_KIN	JP29521	NARO genebank	Present	NA	NA
Cultivated	JP	JP	KAIRYOU_SHIROME	JP29499	NARO genebank	Present	NA	NA
Cultivated	JP	JP	CHINPITOU_TORIME	JP29604	NARO genebank	Present	NA	NA
Cultivated	JP	JP	KURODAIZU_AO_HIGUU_CHUU	JP30135	NARO genebank	Present	NA	NA
Cultivated	JP	JP	AO_KAWAMAME_UNRIN	JP30137	NARO genebank	Present	NA	NA
Cultivated	JP	JP	HIKU_ANDA	JP35409	NARO genebank	Present	NA	NA
Cultivated	JP	JP	TASHOUTOU_MURASAKIHANA	JP43549	NARO genebank	Present	NA	NA
Cultivated	JP	JP	TAMAGO_MAME	JP43550	NARO genebank	Present	NA	NA
Cultivated	JP	JP	NACHIBEE	JP43554	NARO genebank	Present	NA	NA
Cultivated	JP	JP	AO_HIGUU__KYUU	JP48993	NARO genebank	Present	NA	NA
Cultivated	JP	JP	KOU_ANDAA__KUME	JP48998	NARO genebank	Present	NA	NA
Cultivated	JP	JP	KOU_ANDAA__IE	JP48999	NARO genebank	Present	NA	NA
Cultivated	JP	JP	TEI_ANDAA__KIKAISHIMA	JP49001	NARO genebank	Present	NA	NA
Cultivated	JP	JP	TEI_ANDAA__IE	JP49002	NARO genebank	Present	NA	NA
Cultivated	JP	JP	SHIROHANA_TAIRYUU_HADAKA	JP49003	NARO genebank	Present	NA	NA
Cultivated	JP	JP	SHITA_DAIZU__CHA	JP49018	NARO genebank	Present	NA	NA
Cultivated	JP	JP	COL_MIYAKO_1977_TARC_5632	JP78468	NARO genebank	Present	NA	NA
Cultivated	JP	JP	COL_OKINAWA_1990_JIRCAS_1	JP80036	NARO genebank	Present	NA	NA
Cultivated	JP	JP	AOHIGU	JP80038	NARO genebank	Present	NA	NA
Cultivated	JP	JP	HIKUANDA	JP80039	NARO genebank	Present	NA	NA
Cultivated	JP	JP	NIOIMAME	JP78972	NARO genebank	Present	NA	NA
Cultivated	JP	JP	Ani	JP27814	NARO genebank	Present	NA	NA
Cultivated	JP	JP	Shakujo	NA	Nagano vegetable and ornamental crops Exp. Sta.	Present	NA	NA
Cultivated	JP	JP	Aodaizu	JP28748	NARO genebank	Present	NA	NA
Cultivated	JP	JP	Aonyuudou	JP28311	NARO genebank	Present	NA	NA
Cultivated	JP	JP	Mochidaizu	JP70093	NARO genebank	Present	NA	NA
Cultivated	JP	JP	Gindaizu	JP27579	NARO genebank	Present	NA	NA
Cultivated	JP	JP	MATSUURA_ZAIRAI	JP28367	NARO genebank	Present	NA	NA
Cultivated	JP	JP	SAGA_ZAIRAI	JP29292	NARO genebank	Present	NA	NA
Cultivated	JP	JP	JIN_NAI	JP29471	NARO genebank	Present	NA	NA
Cultivated	JP	JP	AKA_BAN	JP29472	NARO genebank	Present	NA	NA
Cultivated	JP	JP	KOU_ANDAA	JP29474	NARO genebank	Present	NA	NA
Cultivated	JP	JP	HAZENOMI_DAIZU	JP29479	NARO genebank	Present	NA	NA
Cultivated	JP	JP	KASUGA_ZAIRAI	JP29509	NARO genebank	Present	NA	NA
Cultivated	JP	JP	SHIMABARA	JP28370	NARO genebank	Present	NA	NA
Cultivated	JP	JP	HAKUBI_DAIZU	JP28372	NARO genebank	Present	NA	NA
Cultivated	JP	JP	HASHINOMI	JP28374	NARO genebank	Present	NA	NA
Cultivated	JP	JP	AZE_DAIZU	JP29468	NARO genebank	Present	NA	NA
Cultivated	JP	JP	COL_NAGASAKI_1983_YOSHINAGA_2	JP29672	NARO genebank	Present	NA	NA
Cultivated	JP	JP	BAN_KURO_DAIZU	JP29533	NARO genebank	Present	NA	NA
Cultivated	JP	JP	SHIMOTSURA	JP29534	NARO genebank	Present	NA	NA
Cultivated	JP	JP	Natoukotsubu	JP29161	NARO genebank	Present	NA	NA
Cultivated	JP	JP	Gedenshirazu1	JP27817	NARO genebank	Present	NA	NA
Cultivated	JP	JP	Miyagishirome	JP27886	NARO genebank	Present	NA	NA
Cultivated	JP	JP	Kurodaizu	JP29535	NARO genebank	Present	NA	NA
Cultivated	JP	JP	Chuuseihikarikuro	JP49453	NARO genebank	Present	NA	NA
Cultivated	JP	JP	Kosuzu	JP68389	NARO genebank	Present	NA	NA
Cultivated	JP	JP	Shintanbakuro	JP49594	NARO genebank	Present	NA	NA
Cultivated	JP	JP	Yuuzuru	JP27533	NARO genebank	Present	NA	NA
Cultivated	JP	JP	Chuuteppou	JP29207	NARO genebank	Present	NA	NA
Cultivated	JP	JP	Hakkou	JP28954	NARO genebank	Present	NA	NA
Cultivated	JP	JP	Otofukeousode	JP49455	NARO genebank	Present	NA	NA
Cultivated	JP	JP	Oyachi2	JP53264	NARO genebank	Present	NA	NA
Cultivated	JP	JP	WASE_NATSU	JP29508	NARO genebank	Present	NA	NA
Cultivated	JP	JP	Toyohomare	NA	Tokachi Agr. Exp. Sta.	Present	NA	NA
Cultivated	JP	JP	Toyokomachi	JP53275	NARO genebank	Present	NA	NA
Cultivated	JP	JP	Yukihomare	NA	Tokachi Agr. Exp. Sta.	Present	NA	NA
Cultivated	JP	JP	Hayahikari	JP200328	NARO genebank	Present	NA	NA
Cultivated	JP	JP	Suzumaru	JP67771	NARO genebank	Present	NA	NA
Cultivated	JP	JP	Toyomusume	JP27541	NARO genebank	Present	NA	NA
Cultivated	JP	JP	Kariyutaka	NA	Tokachi Agr. Exp. Sta.	Present	NA	NA
Cultivated	JP	JP	Tokachinagaha	JP27439	NARO genebank	Present	NA	NA
Cultivated	JP	JP	Ohsuzu	NA	Nation. Agr. Res. Cent. for Tohoku Region	Present	NA	NA
Cultivated	JP	JP	Ryuhou	NA	Nation. Agr. Res. Cent. for Tohoku Region	Present	NA	NA
Cultivated	JP	JP	Tamahomare	JP29184	NARO genebank	Present	NA	NA
Cultivated	JP	JP	Norin2	NA	Chiba univ.	Present	NA	NA
Cultivated	JP	JP	Tachinagaha	JP49761	NARO genebank	Present	NA	NA
Cultivated	JP	JP	Enrei	GmJMC025*	NARO genebank	Present	Available	Mosaic
Cultivated	JP	JP	Tanrei	JP29206	NARO genebank	Present	NA	NA
Cultivated	JP	JP	Suzukari	JP68386	NARO genebank	Present	NA	NA
Cultivated	JP	JP	Ohtsuru	NA	Nagano vegetable and ornamental crops Exp. Sta.	Present	NA	NA
Cultivated	JP	JP	Nakasennari	JP29183	NARO genebank	Present	NA	NA
Cultivated	JP	JP	Suzuyutaka	JP68385	NARO genebank	Present	NA	NA
Cultivated	JP	JP	Tachiyutaka	JP68387	NARO genebank	Present	NA	NA
Cultivated	JP	JP	Misuzudaizu	JP28856	NARO genebank	Present	NA	NA
Cultivated	JP	JP	Sachiyutaka	NA	Nation. Inst. of Crop Science	Present	NA	NA
Cultivated	JP	JP	Akishirome	JP29669	NARO genebank	Present	NA	NA
Cultivated	JP	JP	Fukuyutaka	JP29668	NARO genebank	Present	NA	NA
Cultivated	JP	JP	Akiyoshi	JP29578	NARO genebank	Present	NA	NA
Cultivated	JP	JP	Ayakogane	NA	Nagano vegetable and ornamental crops Exp. Sta.	Present	NA	NA
Cultivated	JP	JP	Erusuta	NA	Nation. Agr. Res. Cent. for Kyushu Okinawa Region	Present	NA	NA
Cultivated	JP	JP	Kitamusume	JP27449	NARO genebank	Present	NA	NA
Cultivated	JP	JP	Kiyomidori	NA	Nation. Agr. Res. Cent. for Kyushu Okinawa Region	Present	NA	NA
Cultivated	JP	JP	Kurodamaru	NA	Nation. Agr. Res. Cent. for Kyushu Okinawa Region	Present	NA	NA
Cultivated	JP	JP	Murayutaka	NA	Saga Agr. Exp. Cent.	Present	NA	NA
Cultivated	JP	JP	Okushirome	JP28030	NARO genebank	Present	NA	NA
Cultivated	JP	JP	Shirotae	JP28859	NARO genebank	Present	NA	NA
Cultivated	JP	JP	Suzukogane	NA	Nagano vegetable and ornamental crops Exp. Sta.	Present	NA	NA
Cultivated	JP	JP	Tamamasari	NA	Nagano vegetable and ornamental crops Exp. Sta.	Present	NA	NA
Cultivated	JP	JP	TK760	NA	Chiba univ.	Present	NA	NA
Cultivated	JP	JP	Fukushirome	JP28151	NARO genebank	Present	NA	NA
Cultivated	JP	JP	Tokachikuro	JP27539	NARO genebank	Present	NA	NA
Cultivated	JP	JP	Wasesuzunari	JP68390	NARO genebank	Present	NA	NA
Cultivated	JP	JP	Ginrei	NA	Nagano vegetable and ornamental crops Exp. Sta.	Present	NA	NA
Cultivated	JP	JP	Hatayutaka	NA	Nation. Agr. Res. Cent. for Tohoku Region	Present	NA	NA
Cultivated	JP	JP	Nishimusume	JP76377	NARO genebank	Present	NA	NA
Cultivated	JP	JP	Sayanami	NA	Nagano vegetable and ornamental crops Exp. Sta.	Present	NA	NA
Cultivated	JP	JP	Toyoshirome	JP29681	NARO genebank	Present	NA	NA
Cultivated	KR	KR	CHUNG_TAI	JP29728	NARO genebank	Present	NA	NA
Cultivated	KR	KR	KWANG_KYO	JP29755	NARO genebank	Present	NA	NA
Cultivated	KR	KR	LEEKAMKWN	JP29761	NARO genebank	Present	NA	NA
Cultivated	KR	KR	HEAMNAM	JP29762	NARO genebank	Present	NA	NA
Cultivated	KR	KR	HAKUTA	JP29766	NARO genebank	Present	NA	NA
Cultivated	KR	KR	KINZU	JP29767	NARO genebank	Present	NA	NA
Cultivated	KR	KR	HAKUSEN	JP29771	NARO genebank	Present	NA	NA
Cultivated	KR	KR	CHUUHOKU_2	JP29774	NARO genebank	Present	NA	NA
Cultivated	KR	KR	DAIDOUTA	JP29775	NARO genebank	Present	NA	NA
Cultivated	KR	KR	BAEKJAMKONG	JP29777	NARO genebank	Present	NA	NA
Cultivated	KR	KR	CHUUHOKU_HAKU	JP29780	NARO genebank	Present	NA	NA
Cultivated	KR	KR	SEITA	JP29781	NARO genebank	Present	NA	NA
Cultivated	KR	KR	SEISHUU_ZAIRAI	JP29784	NARO genebank	Present	NA	NA
Cultivated	KR	KR	BUKJAEJUHANKYEONG	JP29787	NARO genebank	Present	NA	NA
Cultivated	KR	KR	CHEONGDU	JP29788	NARO genebank	Present	NA	NA
Cultivated	KR	KR	CHEONGYE_MYONGTAE	JP29789	NARO genebank	Present	NA	NA
Cultivated	KR	KR	CHUK_HYEOP	JP29791	NARO genebank	Present	NA	NA
Cultivated	KR	KR	GAPSANJAELAE_I	JP29794	NARO genebank	Present	NA	NA
Cultivated	KR	KR	GEUMHWAJAELAE	JP29796	NARO genebank	Present	NA	NA
Cultivated	KR	KR	HAMAN	JP29799	NARO genebank	Present	NA	NA
Cultivated	KR	KR	HAMNAM	JP29801	NARO genebank	Present	NA	NA
Cultivated	KR	KR	HANKJONGJAEJI	JP29802	NARO genebank	Present	NA	NA
Cultivated	KR	KR	HEUKDAELIP	JP29803	NARO genebank	Present	NA	NA
Cultivated	KR	KR	ANBYONTAE	JP29804	NARO genebank	Present	NA	NA
Cultivated	KR	KR	ICHUNJAELAE	JP29812	NARO genebank	Present	Available	Mosaic
Cultivated	KR	KR	INCHUNJAELAE	JP29814	NARO genebank	Present	Available	Mosaic
Cultivated	KR	KR	JEOKGAK	JP29819	NARO genebank	Present	NA	NA
Cultivated	KR	KR	LEE_KAM_KWAN	JP29824	NARO genebank	Present	NA	NA
Cultivated	KR	KR	KEUMDANJONG	JP29826	NARO genebank	Present	Available	Mosaic
Cultivated	KR	KR	KEUMDU	JP29827	NARO genebank	Present	NA	NA
Cultivated	KR	KR	KEUMKANGDAELIP	JP29829	NARO genebank	Present	NA	NA
Cultivated	KR	KR	KONGNAMUL_KONG	JP29903	NARO genebank	Present	NA	NA
Cultivated	KR	KR	KYONGDU	JP29906	NARO genebank	Present	NA	NA
Cultivated	KR	KR	KLS_123-1	JP29955	NARO genebank	Present	NA	NA
Cultivated	KR	KR	CHIENEUM_KONG	JP35462	NARO genebank	Present	NA	NA
Cultivated	KR	KR	112-1	JP35477	NARO genebank	Present	NA	NA
Cultivated	KR	KR	KLS_203	JP35506	NARO genebank	Present	NA	NA
Cultivated	KR	KR	KLS_606-2	JP35544	NARO genebank	Present	NA	NA
Cultivated	KR	KR	KLS_622	JP35560	NARO genebank	Present	NA	NA
Cultivated	KR	KP	SHIROSOTA	JP27587	NARO genebank	Present	NA	NA
Cultivated	KR	KP	OIARUKON	JP27589	NARO genebank	Present	NA	NA
Cultivated	KR	KP	ANCHUUMU_RIPAAMUKON	JP27595	NARO genebank	Present	NA	NA
Cultivated	KR	KP	SONBISEBIKON	JP27596	NARO genebank	Present	NA	NA
Cultivated	KR	KP	NEZUMI_META	JP27956	NARO genebank	Present	NA	NA
Cultivated	KR	KP	ORUKON	JP28395	NARO genebank	Present	Available	Mosaic
Cultivated	KR	KP	OIARUGON	JP28400	NARO genebank	Present	NA	NA
Cultivated	KR	KP	RIKANKAN	JP28401	NARO genebank	Present	NA	NA
Cultivated	KR	KP	URONKON	JP29496	NARO genebank	Present	NA	NA
Cultivated	CN	CN	CHIHUAZAILAI	JP86605	NARO genebank	Present	NA	NA
Cultivated	CN	CN	HOUTEN_HAKUBI	JP27598	NARO genebank	Present	NA	NA
Cultivated	CN	CN	SHIHEIGAI_HAKKA	JP27599	NARO genebank	Present	NA	NA
Cultivated	CN	CN	NIU_ZHUANG	JP27600	NARO genebank	Present	NA	NA
Cultivated	CN	CN	SI_LI_HUANG	JP27601	NARO genebank	Present	NA	NA
Cultivated	CN	CN	FUKUJU	JP27690	NARO genebank	Present	NA	NA
Cultivated	CN	CN	SOUROUSHI	JP27691	NARO genebank	Present	NA	NA
Cultivated	CN	CN	SHIHEIGAI_KUROBESO	JP27692	NARO genebank	Present	NA	NA
Cultivated	CN	CN	AOKI_MAME	JP28298	NARO genebank	Present	NA	NA
Cultivated	CN	CN	RIGAI_SEITOU	JP28415	NARO genebank	Present	NA	NA
Cultivated	CN	CN	MANSHUU	JP28911	NARO genebank	Present	NA	NA
Cultivated	CN	CN	KAIGEN_HAKKA	JP29497	NARO genebank	Present	NA	NA
Cultivated	CN	CN	MANSHUU_MASSHOKUTOU	JP29613	NARO genebank	Present	NA	NA
Cultivated	CN	CN	TENSHIN_DAI_SEITOU	JP30006	NARO genebank	Present	NA	NA
Cultivated	CN	CN	KONPO_DAIZU	JP30013	NARO genebank	Present	NA	NA
Cultivated	CN	CN	HAKUBI	JP30025	NARO genebank	Present	NA	NA
Cultivated	CN	CN	RANSEI	JP30029	NARO genebank	Present	NA	NA
Cultivated	CN	CN	BISHUU_DAIZU	JP30032	NARO genebank	Present	NA	NA
Cultivated	CN	CN	CHOYOUTOU	JP30071	NARO genebank	Present	NA	NA
Cultivated	CN	CN	SENYOUTOU	JP30072	NARO genebank	Present	NA	NA
Cultivated	CN	CN	KOUZENTOU	JP30073	NARO genebank	Present	NA	NA
Cultivated	CN	CN	SHOUHAKUTOU	JP30074	NARO genebank	Present	NA	NA
Cultivated	CN	CN	ICHIGUUHOU	JP30090	NARO genebank	Present	NA	NA
Cultivated	CN	CN	BONGCHUNBAEKIMI	JP30095	NARO genebank	Present	NA	NA
Cultivated	CN	CN	BONGCHUNBAEKJAM	JP30105	NARO genebank	Present	NA	NA
Cultivated	CN	CN	SHUILIHONG	JP30106	NARO genebank	Present	NA	NA
Cultivated	CN	CN	ZHU_MIAN_DOU	JP30108	NARO genebank	Present	NA	NA
Cultivated	CN	CN	PING_DING_XIANG	JP30117	NARO genebank	Present	NA	NA
Cultivated	CN	CN	JIAO_HE_TIANE_DAN	JP30122	NARO genebank	Present	NA	NA
Cultivated	CN	CN	GYUU_SHOKUTOU	JP35716	NARO genebank	Present	NA	NA
Cultivated	CN	CN	KAITETSUKYOU	JP35720	NARO genebank	Present	NA	NA
Cultivated	CN	CN	KOUGA_TENGATAN	JP54193	NARO genebank	Present	NA	NA
Cultivated	CN	CN	CHOU_HAKUSAN	JP54200	NARO genebank	Present	NA	NA
Cultivated	CN	CN	TIAN_E_DAN	JP70099	NARO genebank	Present	NA	NA
Cultivated	CN	CN	CHUUGOKUSAN-6	JP86608	NARO genebank	Present	NA	NA
Cultivated	CN	CN	LANQI	JP86611	NARO genebank	Present	NA	NA
Cultivated	CN	CN	XIAOHUANGKE	JP86615	NARO genebank	Present	NA	NA
Cultivated	CN	CN	JIAOHETIANEDAN	JP86616	NARO genebank	Present	NA	NA
Cultivated	CN	CN	QINGDOU	JP86640	NARO genebank	Present	NA	NA
Cultivated	CN	CN	PI_549018_ZYD3939	JP87867	NARO genebank	Present	NA	NA
Cultivated	CN	CN	NIU_MAO_HUANG	JP104184	NARO genebank	Present	NA	NA
Cultivated	CN	CN	DA_BAI_MEI	JP104240	NARO genebank	Present	NA	NA
Cultivated	CN	CN	RUI_JIN_XIAO_LI_HUANG	JP107688	NARO genebank	Present	NA	NA
Cultivated	CN	CN	GU_TIAN_DOW	JP107691	NARO genebank	Present	NA	NA
Cultivated	CN	CN	SHAO_TONG_QI_YUE_HUANG	JP110006	NARO genebank	Present	NA	NA
Cultivated	CN	CN	BAO_SHAN_LU_PI_DAU	JP110007	NARO genebank	Present	NA	NA
Cultivated	CN	CN	HEILENGJIANG_1-1	JP227197	NARO genebank	Present	NA	NA
Cultivated	CN	CN	HEILENGJIANG_2-2	JP227203	NARO genebank	Present	NA	NA
Cultivated	CN	CN	HEILENGJIANG_3-1	JP227205	NARO genebank	Present	NA	NA
Cultivated	CN	TW	TEI_ANDAA	JP30132	NARO genebank	Present	NA	NA
Cultivated	CN	TW	KURODAIZU_KOUANDAA_CHUU	JP30134	NARO genebank	Present	NA	NA
Cultivated	CN	TW	KARASUMAME_SHINCHIKU	JP30138	NARO genebank	Present	NA	NA
Cultivated	CN	TW	AOKAWAMAME_ENPOGOU	JP30145	NARO genebank	Present	NA	NA
Cultivated	CN	TW	KARASUMAME_HEITOU	JP30146	NARO genebank	Present	NA	NA
Cultivated	CN	TW	KARASUMAME_NAIHOU	JP30147	NARO genebank	Present	NA	NA
Cultivated	CN	TW	KARASUMAME_TAITOU	JP30148	NARO genebank	Present	NA	NA
Cultivated	CN	TW	ISLAND_OF_3_RIVER	JP35758	NARO genebank	Present	NA	NA
Cultivated	CN	TW	SUNDAR_1	JP35770	NARO genebank	Present	NA	NA
Cultivated	SE	VN	DAU_TUONG	JP78837	NARO genebank	Present	NA	NA
Cultivated	SE	VN	LO_75	JP78839	NARO genebank	Present	NA	NA
Cultivated	SE	VN	DAU_TUONG_BA_THANG	JP78840	NARO genebank	Present	NA	NA
Cultivated	SE	VN	DAU_TUONG_BA_THANG	JP78841	NARO genebank	Present	NA	NA
Cultivated	SE	VN	DAU_TUONG_QUOC_PHONG	JP78842	NARO genebank	Present	NA	NA
Cultivated	SE	VN	DAU_TUONG_DT_80	JP78843	NARO genebank	Present	NA	NA
Cultivated	SE	VN	DAU_TUONG_XANH_LO	JP78847	NARO genebank	Present	NA	NA
Cultivated	SE	VN	DAU_NANH_SE	JP78849	NARO genebank	Present	NA	NA
Cultivated	SE	VN	DAU_NANH	JP78850	NARO genebank	Present	NA	NA
Cultivated	SE	VN	DAU_TUONG_BA_THANG	JP78851	NARO genebank	Present	NA	NA
Cultivated	SE	VN	DAU_NANH	JP78853	NARO genebank	Present	NA	NA
Cultivated	SE	VN	DAU_TUONG_HAT_TO	JP78854	NARO genebank	Present	NA	NA
Cultivated	SE	VN	DAU_NANH	JP78857	NARO genebank	Present	NA	NA
Cultivated	SE	VN	DAU_TUNG_SAU_THANG	JP105759	NARO genebank	Present	NA	NA
Cultivated	SE	VN	DAU_TUONG_BA_THANG_LUC_NGAN	JP105763	NARO genebank	Present	NA	NA
Cultivated	SE	VN	DAU_TUONG	JP105768	NARO genebank	Present	NA	NA
Cultivated	SE	VN	DAU_TUONG_TAN_UYEN	JP105769	NARO genebank	Present	NA	NA
Cultivated	SE	VN	DAU_TUONG	JP105770	NARO genebank	Present	NA	NA
Cultivated	SE	VN	DAU_NANH	JP105774	NARO genebank	Present	NA	NA
Cultivated	SE	VN	DAU_TUONG	JP105775	NARO genebank	Present	NA	NA
Cultivated	SE	VN	DAU_NANH	JP105777	NARO genebank	Present	NA	NA
Cultivated	SE	VN	DAU_NANH_BA_THANG	JP105778	NARO genebank	Present	NA	NA
Cultivated	SE	VN	TAU_PAN	JP207933	NARO genebank	Present	NA	NA
Cultivated	SE	VN	VANG_MUONG_KHUONG	JP207940	NARO genebank	Present	NA	NA
Cultivated	SE	LA	COL_LAOS_2005_NIAS_CED2005L5	JP226638	NARO genebank	Present	NA	NA
Cultivated	SE	LA	COL_LAOS_2005_NIAS_CED2005L22	JP226653	NARO genebank	Present	NA	NA
Cultivated	SE	LA	COL_LAOS_2005_NIAS_CED2005L25	JP226656	NARO genebank	Present	NA	NA
Cultivated	SE	LA	COL_LAOS_2005_NIAS_CED2005L35	JP226666	NARO genebank	Present	NA	NA
Cultivated	SE	LA	COL_LAOS_2005_NIAS_CED2005L43	JP226674	NARO genebank	Present	NA	NA
Cultivated	SE	KH	SANDEK_SIENG	JP30174	NARO genebank	Present	NA	NA
Cultivated	SE	TH	CHIENGMAI_PALMETTO	JP30176	NARO genebank	Present	NA	NA
Cultivated	SE	TH	MAE_RIM	JP30177	NARO genebank	Present	NA	NA
Cultivated	SE	TH	PHIDSANNLOK_A_PLACENAME	JP30178	NARO genebank	Present	NA	NA
Cultivated	SE	TH	SAN_SAI	JP30179	NARO genebank	Present	NA	NA
Cultivated	SE	TH	CHAINAT	JP30182	NARO genebank	Present	NA	NA
Cultivated	SE	TH	CHIENGMAI_S_B_60	JP30183	NARO genebank	Present	NA	NA
Cultivated	SE	TH	MAE_JO	JP30187	NARO genebank	Present	NA	NA
Cultivated	SE	TH	COL_THAI_1986_THAI-70	JP38383	NARO genebank	Present	NA	NA
Cultivated	SE	TH	COL_THAI_1986_THAI-78	JP38385	NARO genebank	Present	NA	NA
Cultivated	SE	TH	COL_THAI_1986_THAI-80	JP38386	NARO genebank	Present	NA	NA
Cultivated	SE	TH	COL_THAI_1986_THAI-83	JP38388	NARO genebank	Present	NA	NA
Cultivated	SE	TH	TOPUTOPPU	JP78973	NARO genebank	Present	NA	NA
Cultivated	SE	MM	PEPO	JP78975	NARO genebank	Present	NA	NA
Cultivated	SE	MM	LAY_LA_PE_4_MONTH	JP212025	NARO genebank	Present	NA	NA
Cultivated	SE	MM	KHYUK_LA_PE_6_MONTH	JP212026	NARO genebank	Present	NA	NA
Cultivated	SE	MM	PE_POKE_AHEY	JP212044	NARO genebank	Present	NA	NA
Cultivated	SE	MM	PE_POKE_AGYI	JP212049	NARO genebank	Present	NA	NA
Cultivated	SE	MM	PE_POKE_ATHEY	JP212051	NARO genebank	Present	NA	NA
Cultivated	SE	MM	GREEN_PE_POKE	JP212067	NARO genebank	Present	NA	NA
Cultivated	SE	MM	PE_POKE_ATHEY	JP212077	NARO genebank	Present	NA	NA
Cultivated	SE	MM	PE_POTE_ATHEY	JP212110	NARO genebank	Present	NA	NA
Cultivated	SE	MM	PE_POTE_ALONE_GYI	JP212153	NARO genebank	Present	NA	NA
Cultivated	SE	MM	KAR_BO_MYO	JP212162	NARO genebank	Present	NA	NA
Cultivated	SE	MM	COL_MYANMAR_2002_MAFF_2002M16	JP217434	NARO genebank	Present	NA	NA
Cultivated	SE	MM	COL_MYANMAR_2002_MAFF_2002M23	JP217441	NARO genebank	Present	NA	NA
Cultivated	SE	MM	COL_MYANMAR_2002_MAFF_2002M34_5	JP217456	NARO genebank	Present	NA	NA
Cultivated	SE	MM	COL_MYANMAR_2002_MAFF_2002M36	JP217458	NARO genebank	Present	NA	NA
Cultivated	SE	MM	COL_MYANMAR_2002_MAFF_2002M85	JP217507	NARO genebank	Present	NA	NA
Cultivated	SE	MM	COL_MYANMAR_2006_U_TSUKUBA_042	JP232319	NARO genebank	Present	NA	NA
Cultivated	SE	MM	COL_MYANMAR_2006_U_TSUKUBA_049	JP232326	NARO genebank	Present	NA	NA
Cultivated	SE	MM	COL_MYANMAR_2006_U_TSUKUBA_073	JP232350	NARO genebank	Present	NA	NA
Cultivated	ISE	MY	KS_1034	JP35796	NARO genebank	Present	NA	NA
Cultivated	ISE	ID	MERAPI	JP30196	NARO genebank	Present	NA	NA
Cultivated	ISE	ID	RINGGIT	JP30197	NARO genebank	Present	NA	NA
Cultivated	ISE	ID	PRESSI	JP30203	NARO genebank	Present	NA	NA
Cultivated	ISE	ID	BLENDUNG	JP30204	NARO genebank	Present	NA	NA
Cultivated	ISE	ID	MAS	JP30205	NARO genebank	Present	NA	NA
Cultivated	ISE	ID	PETEK	JP30206	NARO genebank	Present	NA	NA
Cultivated	ISE	ID	LOCAL_VAR_SEPUTIH_RAMAN	JP30207	NARO genebank	Present	NA	NA
Cultivated	ISE	ID	LOCAL_VAR__TEGINENENG	JP30210	NARO genebank	Present	NA	NA
Cultivated	ISE	ID	LOCAL_VAR_WONOREJO	JP30211	NARO genebank	Present	NA	NA
Cultivated	ISE	ID	WELRANG	JP30215	NARO genebank	Present	NA	NA
Cultivated	ISE	ID	JAVA_5	JP30216	NARO genebank	Present	NA	NA
Cultivated	ISE	ID	JAVA_1	JP30219	NARO genebank	Present	NA	NA
Cultivated	ISE	ID	BARITOU_3_A	JP43384	NARO genebank	Present	NA	NA
Cultivated	ISE	ID	MEEROPE	JP80041	NARO genebank	Present	NA	NA
Cultivated	ISE	ID	LOCAL_NTB	JP80042	NARO genebank	Present	NA	NA
Cultivated	ISE	ID	BOGOR	JP80048	NARO genebank	Present	NA	NA
Cultivated	ISE	PH	L_114	JP30169	NARO genebank	Present	NA	NA
Cultivated	ISE	PH	L_2A	JP35787	NARO genebank	Present	NA	NA
Cultivated	ISE	PH	KE_32	JP35788	NARO genebank	Present	NA	NA
Cultivated	ISE	PH	MISS_33_DIXI	JP49014	NARO genebank	Present	NA	NA
Cultivated	ISE	TL	COL_EAST_TIMOR_2005_NIAS_CED2005ET-18	JP226605	NARO genebank	Present	NA	NA
Cultivated	ISE	TL	COL_EAST_TIMOR_2005_NIAS_CED2005ET-19	JP226606	NARO genebank	Present	NA	NA
Cultivated	ISE	TL	COL_EAST_TIMOR_2005_NIAS_CED2005ET-37-1	JP226631	NARO genebank	Present	NA	NA
Cultivated	ISE	TL	COL_EAST_TIMOR_2005_NIAS_CED2005ET-37-2	JP226632	NARO genebank	Present	NA	NA
Cultivated	SA	NP	KADI_BHATTO	JP30419	NARO genebank	Present	NA	NA
Cultivated	SA	NP	I_44	JP40304	NARO genebank	Present	NA	NA
Cultivated	SA	NP	I_64	JP40310	NARO genebank	Present	NA	NA
Cultivated	SA	NP	I_86-2	JP40313	NARO genebank	Present	NA	NA
Cultivated	SA	NP	I_387-2	JP40318	NARO genebank	Present	NA	NA
Cultivated	SA	NP	I_387-4	JP40320	NARO genebank	Present	NA	NA
Cultivated	SA	NP	I_615-3	JP40323	NARO genebank	Present	NA	NA
Cultivated	SA	NP	I_652-3	JP40329	NARO genebank	Present	NA	NA
Cultivated	SA	NP	I_665-1	JP40330	NARO genebank	Present	NA	NA
Cultivated	SA	NP	I_881-1	JP40333	NARO genebank	Present	NA	NA
Cultivated	SA	NP	I_9008-3	JP40338	NARO genebank	Present	NA	NA
Cultivated	SA	NP	I_9013	JP40345	NARO genebank	Present	NA	NA
Cultivated	SA	NP	U_1017-2	JP40349	NARO genebank	Present	NA	NA
Cultivated	SA	NP	U_1042-1	JP40354	NARO genebank	Present	NA	NA
Cultivated	SA	NP	U_1063-1	JP40357	NARO genebank	Present	NA	NA
Cultivated	SA	NP	U_1093-4	JP40364	NARO genebank	Present	NA	NA
Cultivated	SA	NP	U_1155-4	JP40374	NARO genebank	Present	NA	NA
Cultivated	SA	NP	U_1176-1	JP40377	NARO genebank	Present	Available	Mosaic
Cultivated	SA	NP	U_1290-1	JP40382	NARO genebank	Present	NA	NA
Cultivated	SA	NP	U_1387-1	JP40388	NARO genebank	Present	NA	NA
Cultivated	SA	NP	U_1416	JP40391	NARO genebank	Present	NA	NA
Cultivated	SA	NP	U_1734-1	JP40398	NARO genebank	Present	NA	NA
Cultivated	SA	NP	U_8006-3	JP40403	NARO genebank	Present	NA	NA
Cultivated	SA	NP	U_8084-2	JP40409	NARO genebank	Present	NA	NA
Cultivated	SA	NP	N_2033-1	JP40411	NARO genebank	Present	NA	NA
Cultivated	SA	NP	N_2049	JP40415	NARO genebank	Present	NA	NA
Cultivated	SA	NP	N_2097	JP40421	NARO genebank	Present	NA	NA
Cultivated	SA	NP	N_2279-1	JP40438	NARO genebank	Present	NA	NA
Cultivated	SA	NP	N_2295	JP40444	NARO genebank	Present	NA	NA
Cultivated	SA	NP	N_2392	JP40452	NARO genebank	Present	NA	NA
Cultivated	SA	NP	N_2345-2	JP40458	NARO genebank	Present	NA	NA
Cultivated	SA	NP	N_2491	JP40464	NARO genebank	Present	NA	NA
Cultivated	SA	NP	I-629-2	JP49606	NARO genebank	Present	NA	NA
Cultivated	SA	NP	I_9033-2	JP49610	NARO genebank	Present	NA	NA
Cultivated	SA	NP	N-2391_SHIROBANA	JP49619	NARO genebank	Present	Available	Mosaic
Cultivated	SA	NP	U-1741-3	JP49628	NARO genebank	Present	NA	NA
Cultivated	SA	NP	U-8006-3	JP49632	NARO genebank	Present	NA	NA
Cultivated	SA	NP	BHATMAS	JP74672	NARO genebank	Present	NA	NA
Cultivated	SA	NP	BHATMAS	JP74673	NARO genebank	Present	NA	NA
Cultivated	SA	NP	BHATMAS	JP74676	NARO genebank	Present	NA	NA
Cultivated	SA	NP	U-1741-2-2_NO_3	JP84093	NARO genebank	Present	NA	NA
Cultivated	SA	NP	BHATMAS	JP100202	NARO genebank	Present	NA	NA
Cultivated	SA	IN	L_46	JP30245	NARO genebank	Present	NA	NA
Cultivated	SA	IN	M_266	JP30249	NARO genebank	Present	NA	NA
Cultivated	SA	IN	M_581	JP30258	NARO genebank	Present	NA	NA
Cultivated	SA	IN	M_642	JP30263	NARO genebank	Present	NA	NA
Cultivated	SA	IN	UPSM_953	JP30268	NARO genebank	Present	NA	NA
Cultivated	SA	IN	PK_73-54	JP30272	NARO genebank	Present	NA	NA
Cultivated	SA	IN	E_C_103349	JP30278	NARO genebank	Present	NA	NA
Cultivated	SA	IN	L_14	JP30282	NARO genebank	Present	NA	NA
Cultivated	SA	IN	L_103	JP30294	NARO genebank	Present	NA	NA
Cultivated	SA	IN	L_243	JP30299	NARO genebank	Present	NA	NA
Cultivated	SA	IN	L_317	JP30303	NARO genebank	Present	NA	NA
Cultivated	SA	IN	L_323	JP30304	NARO genebank	Present	NA	NA
Cultivated	SA	IN	M_42	JP30311	NARO genebank	Present	NA	NA
Cultivated	SA	IN	ALANKAR	JP30320	NARO genebank	Present	NA	NA
Cultivated	SA	IN	M_918	JP30335	NARO genebank	Present	NA	NA
Cultivated	SA	IN	M_695	JP30341	NARO genebank	Present	NA	NA
Cultivated	SA	IN	HM_39	JP30349	NARO genebank	Present	NA	NA
Cultivated	SA	IN	PK_74-289	JP30358	NARO genebank	Present	NA	NA
Cultivated	SA	IN	E_C_112828	JP30363	NARO genebank	Present	NA	NA
Cultivated	SA	IN	E_C_113396	JP30364	NARO genebank	Present	NA	NA
Cultivated	SA	IN	L_362	JP30370	NARO genebank	Present	NA	NA
Cultivated	SA	IN	L_188	JP30382	NARO genebank	Present	NA	NA
Cultivated	SA	IN	L_12_4	JP30388	NARO genebank	Present	NA	NA
Cultivated	SA	IN	M_157	JP30400	NARO genebank	Present	NA	NA
Cultivated	SA	IN	M_248	JP30402	NARO genebank	Present	NA	NA
Cultivated	SA	IN	M_536	JP30406	NARO genebank	Present	NA	NA
Cultivated	SA	IN	M_600	JP30407	NARO genebank	Present	NA	NA
Cultivated	SA	IN	M_652	JP30409	NARO genebank	Present	NA	NA
Cultivated	SA	IN	M_1032	JP30418	NARO genebank	Present	NA	NA
Cultivated	SA	IN	M_803_NO_2	JP90784	NARO genebank	Present	NA	NA
Cultivated	SA	PK	COL_PAK_1989_IBPGR_2296_2	JP74677	NARO genebank	Present	NA	NA
Cultivated	SA	PK	COL_PAK_1989_IBPGR_2296_3	JP74678	NARO genebank	Present	NA	NA
Cultivated	SA	PK	COL_PAK_1989_IBPGR_2319_1	JP74679	NARO genebank	Present	NA	NA
Cultivated	SA	PK	COL_PAK_1989_IBPGR_2320_5	JP74680	NARO genebank	Present	NA	NA
Cultivated	SA	PK	COL_PAK_1989_IBPGR_2323_2	JP74681	NARO genebank	Present	NA	NA
Cultivated	SA	PK	COL_PAK_1989_IBPGR_2326_1	JP74682	NARO genebank	Present	NA	NA
Cultivated	SA	PK	COL_PAK_1989_IBPGR_2501_1	JP74683	NARO genebank	Present	NA	NA
Cultivated	SA	PK	COL_PAK_1991_IBPGR_2774_1	JP104340	NARO genebank	Present	NA	NA
Cultivated	SA	PK	COL_PAK_1991_IBPGR_2773_4A	JP225687	NARO genebank	Present	NA	NA
Cultivated	SA	PK	COL_PAK_1991_IBPGR_2773_4B	JP225688	NARO genebank	Present	NA	NA
Cultivated	SA	PK	COL_PAK_1991_IBPGR_2831_1A	JP225689	NARO genebank	Present	NA	NA
Cultivated	CN	CN	OUHOUSHU	JP30019	NARO genebank	Present	NA	NA
Cultivated	CN	CN	MANCANGJIN	JP30020	NARO genebank	Present	NA	NA
Cultivated	CN	CN	SENBON	JP27371	NARO genebank	Present	NA	NA
Cultivated	CN	CN	HEIPI_QINGRANG	JP27372	NARO genebank	Present	NA	NA
Cultivated	CN	CN	HAKKA_ZASHI	JP27543	NARO genebank	Present	NA	NA
Cultivated	CN	CN	KARASUMAME	JP27584	NARO genebank	Present	NA	NA
Cultivated	CN	CN	KINGEN	JP27597	NARO genebank	Present	NA	NA
Cultivated	CN	CN	PEKIN_DAI_SEITOU	JP30008	NARO genebank	Present	Available	Mosaic
Cultivated	CN	CN	TEKKYOU_SEITOU	JP30012	NARO genebank	Present	NA	NA
Cultivated	CN	CN	GENHOUKIN	JP30018	NARO genebank	Present	NA	NA
Cultivated	CN	CN	Aokimame	NA	Chiba univ.	Present	NA	NA
Cultivated	Other	SW	FiskebyV	JP30465	NARO genebank	Present	NA	NA
Cultivated	KR	KR	Tanishidaizu	JP29743	NARO genebank	Present	NA	NA
Cultivated	Other	US	Harosoy	PI548573	USDA	Present	NA	NA
Cultivated	Other	US	Williams_82	PI518671	USDA	Present	Available	Mosaic
Cultivated	Other	US	Jack	PI540556	USDA	Present	Available	Mosaic
Cultivated	Other	US	Bay	PI553043	USDA	Present	NA	NA
Cultivated	Other	PY	Ala_60	NA	Nation. Inst. of Crop Science	Present	NA	NA
Cultivated	KR	KR	Chuzu	PI86740	USDA	Present	NA	NA
Cultivated	Other	US	L64-2139	PI547766	USDA	Present	NA	NA
Cultivated	Other	US	Dyer	PI548976	USDA	Present	NA	NA
Cultivated	Other	US	L91-8060	PI591488	USDA	Present	NA	NA
Cultivated	Other	US	NC55	PI633620	USDA	Present	NA	NA
Cultivated	Other	US	Pickett	PI548988	USDA	Present	NA	NA
Cultivated	Other	US	Custer	PI548546	USDA	Present	NA	NA
Wild	CN	CN	Heilongjiang	PI65549	USDA	Present	NA	NA
Wild	CN	TW	Hsinchu_Hsien	PI245331	USDA	Present	NA	NA
Wild	RU	RU	Primorsky	PI326582_A	USDA	Present	NA	NA
Wild	KR	KR	Jeju	PI339871_C	USDA	Present	NA	NA
Wild	CN	CN	Jilin	PI391587	USDA	Present	NA	NA
Wild	KR	KR	Gangwon	PI407201	USDA	Present	NA	NA
Wild	KR	KR	Gangwon	PI407202	USDA	Present	NA	NA
Wild	KR	KR	Gangwon	PI407206	USDA	Present	NA	NA
Wild	KR	KR	North_Chungchong	PI407208	USDA	Present	NA	NA
Wild	KR	KR	South_Chungchong	PI407231	USDA	Present	NA	NA
Wild	KR	KR	South_Gyeongsang	PI407255	USDA	Present	NA	NA
Wild	KR	KR	North_Jeolla	PI407272	USDA	Present	NA	NA
Wild	KR	KR	Gyeonggi	PI407275	USDA	Present	NA	NA
Wild	KR	KR	Jeju	PI407281	USDA	Present	NA	NA
Wild	CN	CN	Shanghai	PI407305	USDA	Present	NA	NA
Wild	KR	KR	North_Chungchong	PI407312	USDA	Present	NA	NA
Wild	KR	KR	North_Chungchong	PI407315	USDA	Present	NA	NA
Wild	KR	KR	North_Chungchong	PI407322	USDA	Present	NA	NA
Wild	RU	RU	Amur	PI423990_A	USDA	Present	NA	NA
Wild	RU	RU	Amur	PI423992	USDA	Present	NA	NA
Wild	KR	KR	North_Chungchong	PI424089	USDA	Present	NA	NA
Wild	KR	KR	South_Chungchong	PI424096	USDA	Present	NA	NA
Wild	KR	KR	North_Gyeongsang	PI424100_B	USDA	Present	NA	NA
Wild	KR	KR	North_Gyeongsang	PI424102_B	USDA	Present	NA	NA
Wild	KR	KR	North_Gyeongsang	PI424104	USDA	Present	NA	NA
Wild	KR	KR	North_Gyeongsang	PI424111	USDA	Present	NA	NA
Wild	KR	KR	North_Gyeongsang	PI424114_A	USDA	Present	NA	NA
Wild	KR	KR	North_Gyeongsang	PI424115_A	USDA	Present	NA	NA
Wild	KR	KR	North_Gyeongsang	PI424118	USDA	Present	NA	NA
Wild	KR	KR	South_Gyeongsang	PI424120	USDA	Present	NA	NA
Wild	KR	KR	South_Gyeongsang	PI424121	USDA	Present	NA	NA
Wild	KR	KR	North_Jeolla	PI424127_A	USDA	Present	NA	NA
Wild	KR	KR	North_Jeolla	PI424129	USDA	Present	NA	NA
Wild	CN	CN	Jilin	PI440913_B	USDA	Present	NA	NA
Wild	CN	CN	Inner_Mongolia	PI447003_A	USDA	Present	NA	NA
Wild	CN	CN	Inner_Mongolia	PI447003_B	USDA	Present	NA	NA
Wild	CN	CN	Heilongjiang	PI458535	USDA	Present	NA	NA
Wild	CN	CN	Heilongjiang	PI458540_B	USDA	Present	NA	NA
Wild	CN	CN	Jilin	PI464889_A	USDA	Present	NA	NA
Wild	CN	CN	Jilin	PI464891_B	USDA	Present	NA	NA
Wild	CN	CN	Jilin	PI464891_C	USDA	Present	NA	NA
Wild	CN	CN	Jilin	PI464892	USDA	Present	NA	NA
Wild	CN	CN	Liaoning	PI464927_B	USDA	Present	NA	NA
Wild	CN	CN	Liaoning	PI464928	USDA	Present	NA	NA
Wild	CN	CN	Liaoning	PI464929_A	USDA	Present	NA	NA
Wild	CN	CN	Liaoning	PI464929_B	USDA	Present	NA	NA
Wild	CN	CN	Jiangsu	PI464938	USDA	Present	NA	NA
Wild	CN	CN	Jiangsu	PI464939_B	USDA	Present	NA	NA
Wild	CN	CN	Shanxi	PI468397_A	USDA	Present	NA	NA
Wild	CN	CN	Liaoning	PI468917	USDA	Present	NA	NA
Wild	CN	CN	Jilin	PI479745	USDA	Present	NA	NA
Wild	CN	CN	Jilin	PI479747	USDA	Present	NA	NA
Wild	CN	CN	Jilin	PI479751	USDA	Present	NA	NA
Wild	CN	CN	Heilongjiang	PI479768	USDA	Present	NA	NA
Wild	CN	CN	Beijing	PI483462_A	USDA	Present	NA	NA
Wild	CN	CN	Henan	PI483467	USDA	Present	NA	NA
Wild	CN	TW	Hsinchu_Hsien	PI518279	USDA	Present	NA	NA
Wild	CN	CN	Heilongjiang	PI522180	USDA	Present	NA	NA
Wild	CN	CN	Heilongjiang	PI522182_A	USDA	Present	NA	NA
Wild	RU	RU	Primorsky	PI522197	USDA	Present	NA	NA
Wild	RU	RU	Primorsky	PI522200_A	USDA	Present	NA	NA
Wild	RU	RU	Primorsky	PI522205_B	USDA	Present	NA	NA
Wild	RU	RU	Primorsky	PI522212_B	USDA	Present	NA	NA
Wild	RU	RU	Primorsky	PI522214_B	USDA	Present	NA	NA
Wild	RU	RU	Primorsky	PI522221	USDA	Present	NA	NA
Wild	RU	RU	Primorsky	PI522227	USDA	Present	NA	NA
Wild	CN	CN	Jilin	PI532451	USDA	Present	NA	NA
Wild	RU	RU	Amur	PI538411_A	USDA	Present	NA	NA
Wild	KR	KR	North_Jeolla	PI562567	USDA	Present	NA	NA
Wild	RU	RU	Khabarovsk	PI578342_A	USDA	Present	NA	NA
Wild	RU	RU	Khabarovsk	PI578343	USDA	Present	NA	NA
Wild	CN	CN	Shanxi	PI597451_B	USDA	Present	NA	NA
Wild	CN	CN	Shanxi	PI597454_B	USDA	Present	NA	NA
Wild	CN	CN	Shanxi	PI597455	USDA	Present	NA	NA
Wild	CN	CN	Shanxi	PI597456	USDA	Present	NA	NA
Wild	CN	CN	Shandong	PI597459_C	USDA	Present	NA	NA
Wild	RU	RU	T106	NA	Chiba univ.	Present	NA	NA
Wild	CN	CN	Shandong	PI597460 B	USDA	Present	NA	NA
Wild	CN	CN	Shandong	PI597462 B	USDA	Present	NA	NA
Wild	JP	JP	HOKKAIDO	JP235045	NARO genebank	Present	NA	NA
Wild	JP	JP	HOKKAIDO	JP235075	NARO genebank	Present	NA	NA
Wild	JP	JP	AKITA	JP90932	NARO genebank	Present	NA	NA
Wild	JP	JP	AKITA	JP90934	NARO genebank	Present	NA	NA
Wild	JP	JP	TOYAMA	JP36042	NARO genebank	Present	NA	NA
Wild	JP	JP	NOTO	JP219308	NARO genebank	Present	NA	NA
Wild	JP	JP	FUKUI	JP90948	NARO genebank	Present	NA	NA
Wild	JP	JP	MIYAGI	JP90926	NARO genebank	Present	NA	NA
Wild	JP	JP	FUKUSHIMA	JP87879	NARO genebank	Present	NA	NA
Wild	JP	JP	IBARAKI	JP90967	NARO genebank	Present	NA	NA
Wild	JP	JP	SAITAMA	JP236424	NARO genebank	Present	NA	NA
Wild	JP	JP	TOKYO	JP87893	NARO genebank	Present	NA	NA
Wild	JP	JP	CHIBA	JP90965	NARO genebank	Present	NA	NA
Wild	JP	JP	SHIZUOKA	JP110759	NARO genebank	Present	NA	NA
Wild	JP	JP	NAGANO	JP90937	NARO genebank	Present	NA	NA
Wild	JP	JP	NAGANO	JP90940	NARO genebank	Present	NA	NA
Wild	JP	JP	NAGANO	JP211829	NARO genebank	Present	NA	NA
Wild	JP	JP	GIFU	JP90941	NARO genebank	Present	NA	NA
Wild	JP	JP	AICHI	JP110758	NARO genebank	Present	NA	NA
Wild	JP	JP	MIE	JP90959	NARO genebank	Present	NA	NA
Wild	JP	JP	MIE	JP90961	NARO genebank	Present	NA	NA
Wild	JP	JP	SHIGA	JP110728	NARO genebank	Present	NA	NA
Wild	JP	JP	KYOTO	JP90943	NARO genebank	Present	NA	NA
Wild	JP	JP	HYOGO	JP90944	NARO genebank	Present	NA	NA
Wild	JP	JP	HYOGO	JP90945	NARO genebank	Present	NA	NA
Wild	JP	JP	HYOGO	JP90952	NARO genebank	Present	NA	NA
Wild	JP	JP	TOTTORI	JP110730	NARO genebank	Present	NA	NA
Wild	JP	JP	OKAYAMA	JP110731	NARO genebank	Present	NA	NA
Wild	JP	JP	HIROSHIMA	JP220126	NARO genebank	Present	NA	NA
Wild	JP	JP	SHIMANE	JP68017	NARO genebank	Present	NA	NA
Wild	JP	JP	TOKUSHIMA	JP225430	NARO genebank	Present	NA	NA
Wild	JP	JP	TOKUSHIMA	JP225462	NARO genebank	Present	NA	NA
Wild	JP	JP	EHIME	JP110761	NARO genebank	Present	NA	NA
Wild	JP	JP	EHIME	JP110764	NARO genebank	Present	NA	NA
Wild	JP	JP	KOCHI	JP110766	NARO genebank	Present	NA	NA
Wild	JP	JP	KOCHI	JP110774	NARO genebank	Present	NA	NA
Wild	JP	JP	YAMAGUCHI	JP110733	NARO genebank	Present	NA	NA
Wild	JP	JP	YAMAGUCHI	JP110754	NARO genebank	Present	NA	NA
Wild	JP	JP	FUKUOKA	JP110738	NARO genebank	Present	NA	NA
Wild	JP	JP	FUKUOKA	JP110751	NARO genebank	Present	NA	NA
Wild	JP	JP	SAGA	JP225166	NARO genebank	Present	NA	NA
Wild	JP	JP	NAGASAKI	JP110734	NARO genebank	Present	NA	NA
Wild	JP	JP	NAGASAKI	JP110735	NARO genebank	Present	NA	NA
Wild	JP	JP	NAGASAKI	JP237051	NARO genebank	Present	NA	NA
Wild	JP	JP	NAGASAKI	JP237056	NARO genebank	Present	NA	NA
Wild	JP	JP	OITA	JP110746	NARO genebank	Present	NA	NA
Wild	JP	JP	KUMAMOTO	JP110740	NARO genebank	Present	NA	NA
Wild	JP	JP	MIYAZAKI	JP110743	NARO genebank	Present	NA	NA
Wild	JP	JP	MIYAZAKI	JP110744	NARO genebank	Present	NA	NA
Wild	JP	JP	KAGOSHIMA	JP110775	NARO genebank	Present	NA	NA
Wild	JP	JP	HIROSHIMA	JP110755	NARO genebank	Present	NA	NA
Wild	JP	JP	SAGA	NA	NARO genebank	Present	NA	NA
Cultivated	JP	JP	ABASHIRI_81	JP200450	NARO genebank	Unclear	NA	NA
Cultivated	JP	JP	Tanbakuro	JP29359	NARO genebank	Unclear	NA	NA
Cultivated	SE	TH	COL_THAI_1986_THAI-81	JP38387	NARO genebank	Unclear	NA	NA
Cultivated	CN	CN	MUDANJIAN	JP86604	NARO genebank	Unclear	NA	NA
Cultivated	CN	TW	BIKUNI_PI_238926	JP27391	NARO genebank	Unclear	NA	NA
Cultivated	CN	TW	MEDICINAL_SOYBEAN	JP35751	NARO genebank	Unclear	NA	NA
Cultivated	CN	CN	Peking	PI297543	USDA	Unclear	NA	NA
Wild	JP	JP	TOCHIGI	JP87891	NARO genebank	Unclear	NA	NA
Wild	JP	JP	IBARAKI	JP108495	NARO genebank	Unclear	NA	NA
Wild	JP	JP	GUNMA	JP36074	NARO genebank	Unclear	NA	NA
Wild	JP	JP	WAKAYAMA	JP90956	NARO genebank	Unclear	NA	NA
Wild	JP	JP	SHIZUOKA	JP235507	NARO genebank	Unclear	NA	NA
Wild	JP	JP	AOMORI	JP36034	NARO genebank	Unclear	NA	NA
Wild	JP	JP	AOMORI	JP36034	NARO genebank	Unclear	NA	NA
Wild	RU	RU	Primorsky	PI522205_A	USDA	Unclear	NA	NA
Wild	KR	KR	South_Chungchong	PI562550	USDA	Unclear	NA	NA
Wild	KR	KR	North_Chungchong	PI407218	USDA	Unclear	NA	NA
Wild	CN	CN	Jilin	PI407283	USDA	Unclear	NA	NA
Wild	CN	CN	Jilin	PI407288	USDA	Unclear	NA	NA
Wild	CN	CN	Jilin	PI407289	USDA	Unclear	NA	NA
Wild	CN	CN	Jilin	PI407290	USDA	Unclear	NA	NA
Wild	CN	CN	Jilin	PI407291	USDA	Unclear	NA	NA
Wild	CN	CN	Heilongjiang	PI464868_B	USDA	Unclear	NA	NA
Wild	KR	KR	North_Jeolla	PI424125	USDA	Unclear	NA	NA
Wild	CN	CN	Jilin	PI464890_A	USDA	Unclear	NA	NA
Wild	CN	CN	Liaoning	PI464927_C	USDA	Unclear	NA	NA
Wild	CN	CN	Jiangsu	PI464937_A	USDA	Unclear	NA	NA
Wild	CN	CN	Shanxi	PI468396_B	USDA	Unclear	NA	NA
Wild	CN	CN	Shanxi	PI468398_A	USDA	Unclear	NA	NA
Wild	CN	CN	Shandong	PI468399_B	USDA	Unclear	NA	NA
Wild	CN	CN	Jilin	PI479752	USDA	Unclear	NA	NA
Wild	CN	CN	Jilin	PI479753_B	USDA	Unclear	NA	NA
Wild	CN	CN	Liaoning	PI483460_A	USDA	Unclear	NA	NA
Wild	CN	CN	Liaoning	PI483460_B	USDA	Unclear	NA	NA
Wild	CN	CN	Ningxia	PI483464_A	USDA	Unclear	NA	NA
Wild	RU	RU	Primorsky	PI522209_A	USDA	Unclear	NA	NA
Wild	RU	RU	Primorsky	PI522211_A	USDA	Unclear	NA	NA
Wild	RU	RU	Primorsky	PI522222	USDA	Unclear	NA	NA
Wild	RU	RU	Primorsky	PI522228	USDA	Unclear	NA	NA
Wild	CN	CN	Jilin	PI532450	USDA	Unclear	NA	NA
Wild	CN	CN	Jilin	PI532453_A	USDA	Unclear	NA	NA
Wild	CN	CN	Liaoning	PI549035_C	USDA	Unclear	NA	NA
Wild	CN	CN	Liaoning	PI549037	USDA	Unclear	NA	NA
* Distributed as NIAS Soybean Mini Core Collection
