# Supplementary material for: Soybean antiviral immunity conferred by dsRNase targets the viral replication complex
Source: Nat Commun. 2019 Sep 27;10:4033. doi: 10.1038/s41467-019-12052-5 (PMC6764979; doi:10.1038/s41467-019-12052-5)
Supplement: Supplementary file 5 — Supplementary Data 2 [file 41467_2019_12052_MOESM5_ESM.xlsx]

## Sheet: Primer sequences
Purpose	Marker or locus name	Primer name	Primer sequence
Known SSR markers linked to Rsv4	Satt558	Satt558_F	CTCACACCCTTTCATTATCTA
		Satt558_R	AAATCGCGCATCTAAATTTAC
	Satt296	Satt296_F	GCCCCACAACCAGAAACAC
		Satt296_R	GAAATTTGGCGACTAAAAACTGC
	Satt542	Satt542_F	CACCAGCACAGAACAATCATTT
		Satt542_R	CACGGTCTAACCTTTCCTTCTA
	GMES1732	GMES1732_F	ATATCTGGGCCCCCATTAAG
		GMES1732_R	AGGTGTGGGACAGCTTTTTG
	GMES0777	GMES0777_F	CGCACCTCTTGTCCAGAAAT
		GMES0777_R	AGTGAGGGCAAGAAAAAGCA
Newly designed SSR markers for mapping Rsv4	Rsv4_060	Rsv4_060_F	CTCTTGCCAAATCTCAACACTCT
		Rsv4_060_R	TGACCTTGGATCAGTGACGTAAT
	Rsv4_143	Rsv4_143_F	TGAATAGAAAGCGCACTTGTACC
		Rsv4_143_R	AAATCGCAACCTTATTCATTGC
	Rsv4_169	Rsv4_169_F	AATCAGTCTCAATCCTTCCTTCC
		Rsv4_169_R	TGAGAATAATTAGAACAACCATTGGA
	Rsv4_206	Rsv4_206_F	CATGCTTTGAGAGGATCACACTT
		Rsv4_206_R	GGGTTGAGTGTGTCAGAGAAATC
	Rsv4_231	Rsv4_231_F	TACCCGAACAGTTAACGAAGAAA
		Rsv4_231_R	GAACTTGTTCCTCTCCAAGTCAA
	Rsv4_264	Rsv4_264_F	AAATATACTTGAGCATAAGTACGAA
		Rsv4_264_R	TTGCAGTTCTTCAAATAGAAACG
	Rsv4_267	Rsv4_267_F	AAATAGCCACACAATTTGCTAGG
		Rsv4_267_R	CCGCAATATGTGGGTAGAAGTTA
	Rsv4_285	Rsv4_285_F	CCTTTGTTAGTTCTTGATTGAGTCAT
		Rsv4_285_R	AGAAATTCATTCCTTCATAGGGC
	Rsv4_291	Rsv4_291_F	TTTCTGTCAGCATTCTAAGAGTTT
		Rsv4_291_R	GAAGTACACATGTTTCGCACAGA
	Rsv4_320	Rsv4_320_F	CATGAAAGTAATAAGTTGTTATTAGGAGAA
		Rsv4_320_R	ACTCTGCTAATATGGTGGTGGTG
	Rsv4_327	Rsv4_327_F	TGAACTAAGCCTTCATTACCTATTT
		Rsv4_327_R	AAACCAACCTTAATTTCATCAAAGA
	Rsv4_351	Rsv4_351_F	TTTCTTACAAGCACGGACTCTAAA
		Rsv4_351_R	CATTATTAACCGCAAATGGAGTC
	Rsv4_355	Rsv4_355_F	TACTAAGTGGCAAGCAAGGTAGG
		Rsv4_355_R	TTCTCTTGTGGAAAGTGGAACAT
	Rsv4_380	Rsv4_380_F	GGGATCTCCTTATTAGGCTTACG
		Rsv4_380_R	CCTCCACACTCTCAATTAACACA
	Rsv4_412	Rsv4_412_F	CCTGTAAATCAAATCATATAATACAGGC
		Rsv4_412_R	GTTTGATACAGGCTGCAACTCAT
	Rsv4_425	Rsv4_425_F	AAATTCTCACCTCTCTCGTAAGAA
		Rsv4_425_R	ATGAATCGAAGACGAATGTTGTT
	Rsv4_446	Rsv4_446_F	TTGGTTCAATATCAACGATTCTG
		Rsv4_446_R	GAGATCGATGCATCCCTTG
	Rsv4_522	Rsv4_522_F	CACATTGACACTCTTGGAAGTGA
		Rsv4_522_R	AAATTTACCTGCATAGTGCGAAA
	Rsv4_597	Rsv4_597_F	TTGAATAACCAATGTGATGAGGC
		Rsv4_597_R	TTAAAGGATAACAACAACAAACA
	s023400007	s023400007_F	CGGCTCTTTCATTTCTTCTTCTT
		s023400007_R	CGTACGTGCTGAATAATGTTGAA
	s023400577	s023400577_F	TTGTTGTACATGGGACCTTTCTT
		s023400577_R	TTTGGACACACCAAAGGAGA
	s026600346	s026600346_F	CGTCGATCTTATAAACAACTTCCA
		s026600346_R	GTTGTTGAGGGATGAGAAAGAAA
	Rsv4_007	Rsv4_007_F	CATCAGCAATCCTCTCTCTCCTA
		Rsv4_007_R	TGCTCAATCATTTCACACTAAACA
	Rsv4_209	Rsv4_209_F	CCATTAAATTGAAGAGCCTAGCA
		Rsv4_209_R	AGAAACTCATGTAAAGCACGCTG
	Rsv4_333	Rsv4_333_F	TTAAGATTGAGATGCACCCAAAG
		Rsv4_333_R	TGGGTCGAGAAGAAATAAACAGA
STS markers to detect indel including Rsv4	Rsv4-Seq03	Rsv4-seq-03_F	GGATCCTGAATTGTTGCACCCCTATATTCA
		Rsv4-seq-03_R	AAAGTTGACACACCCCGTCAATTGTTATCC
	Rsv4-Seq04	Rsv4-seq-04_F	TGAACAGAGGAATATGGGGTGAAGGCTTAG
		Rsv4-seq-04_R	CCACAGAACAAGCCTCCAATGAGTTGTTAG
SNP markers detected by direct sequencing	Rsv4-s04-07_1, Rsv4-s04-07_2	Rsv4-s04-07_1_F	GATTTGCAATGAAATGTTTGGCTGAAAGAG
		Rsv4-s04-07_1_R	CACTCCACTCCTGTTGGTTGAACCTTAT
	Rsv4-s035-6_71	Rsv4-s035-6_71_F	CTTGTACATTCAAGTTGGTGAAAGGATAGCA
		Rsv4-s035-6_71_R	TTCTTCTGAGTTTTGACATGCAGGGGAAATG
	Rsv4-86105snp_42	Rsv4-86105snp_42_F	CCATGTTCCCCATTCGTCCCTTATAACC
		Rsv4-86105snp_42_R	TTAATTCAACGTTTGTACAGCTTTTGTGATTG
	Rsv4-RC-1_93_1,Rsv4-RC-1_93_2	Rsv4-RC-1_93_F	ATGATGATACTTGAACCCAAGCCCACTCTT
		Rsv4-RC-1_93_R	TTCCTCTTCCTCTTTGATCATCACCACTTC
	Rsv4-RC-3_55	Rsv4-RC-3_55_F	TTCACAACCGATCAACCCAAAGGATTAAAA
		Rsv4-RC-3_55_R	GTCCTTGGTCACGTCATCACTAGACTCCAT
Amplify Rsv4 genomic region by EZ-Tn	NA	rsv4L15_4957NotI_L	CAAGCGGCCGCAGTCTTGCGGCAATATTCGAACTAAG
		rsv4L15_4957XbaI_R	CGTCTAGAACCGGCTATTGTAGGTGATCGTGATA
Amplify Rsv4 by RT-PCR	NA	ORF2_F	ATGAGTGGTAGCAACGATGGTAGCGGCA
		ORF2_R	AAGTTGACACACCCCGTCAATTGTTATCCTCC
Amplify 5' Rsv4 by GeneRacer	NA	rsv4-5-1	ATGGACTGAAGGAGTACACTAGAGAA
		rsv4-5-2	CACTAGAGAAAAAAAGTCATGTAGGTGGGGTT
Amplify 3' Rsv4 by GeneRacer	NA	rsv4-3-1	AATACAATATAATTCTTCATTGATTCAACAAAGGAT
		rsv4-3-2	AATACAATATAATTCTTCATTGATTCAACAAAGGATAGGATCAGTA
RT-PCR to confirm DsRed gene transformation	NA	pDsRed2_135_F	GTTCCAGTACGGCTCCAAGGTGT
		pDsRed2_135_R	TACTGCTCCACGATGGTGTAGTCCTC
RT-PCR to confirm HPT gene transformation	NA	hpt_Fwd	CGCAAGGAATCGGTCAATAC
		hpt_Rv	ACATTGTTGGAGCCGAAATC
Adaptor primer amplify P35S-Rsv4cDNA-NOST with a SpeI restriction site at 5' end	NA	P35SF1spe	GTGTGACTAGTGCATGCCTGCAGGTCCCCAGATTAGCCT
Adaptor primer amplify P35S-Rsv4cDNA-NOST with a XhoI restriction site at 5' end	NA	TNOSR1xho	GAGAGCTCGAGAGTGAATTCCCGATCTAGTAACATAGA
Adaptor primer amplify Rsv4 cDNA with a XbaI restriction site at 5' end	NA	OEatg-1	CACACTCTAGAATGAGTGGTAGCAACGATGGTAGCGGCA
Adaptor primer amplify Rsv4 cDNA with a EcoRV restriction site at 5' end	NA	OEtga-1	GAGAGGATATCAAGTTGACACACCCCGTCAATTGTTATCCTCC
Amplify Rsv4 region in the Peking mutant library	Gm02-Rsv4-1n-5000	Gm02-Rsv4-1n-5000_F	GGGTATAGGGATATGTTAGGAAGTCAG
		Gm02-Rsv4-1n-5001_R	GGATCCTGAATTGTTGCACCCCTATATTCA
Detection of viral RNA	NA	TuMV-F	AAGGGGAATGTATTGCTTCTCGAAC
		TuMV-R	TCTTCCAACTCTCCCTAGCCTTTGG
	NA	PVY-F	GCACAACACTTGATGATGGCTCAGC
		PVY-R	TCCTCCTTCTCTGAAAGGTGATATT
	NA	BCMV-F	TGCAGTTTGAAATGTGGTACAATGC
		BCMV-R	TCCCTTGCAGTGTGCCTTTCAGTAT
	NA	PeMoV-F	TCAATGAGTGTTCTCATGAATGGGC
		PeMovV-R	TGGTGTGTGATGACAACTCCAATTC
	NA	PVA-F	ATTAGGCCAGATATGGAGCATAAGC
		PVA-R	ACCTAAATCGACATCTTTGTCCTTC
	NA	PPV-F	TTCACAGGTGTCAGGACCTCAACTG
		PPV-R	TAACATCACCAGCGGTGTGTCTCTC
	NA	ToMV-F	GCTGCATACTGGTTGTGTGAATTTT
		ToMV-R	CAGATATATCTCCAGTCTTTGGAGC
Construction of pGEM-SMV-7610-7960	NA	SMV7610F	CCCGGATCGATGTTTGTGTTGATGATTTCAACAACC
		SMV7960R	CCCGGGGATCCTCCACAACTGTAGATGGTTGCCCAC
Amplify Arabidopsis RTL2 for construction of RTL2-fusion proteins	NA	RTL2fw	ATGGATCACTCTATCTCACCGGAGT
		AgeRTL2rv	GGCCCACCGGTTTAGAGATAATGAGATTTTCTCAAGGC
Amplify tobacco TOM1 for construction of RTL2-fusion protein	NA	BamNtTOM1fw	CCCGGGGATCCATGACGAGGTTGCCACTTGGCTCGT
		NtTOM1rv	ACTGATTGGGTGGTATTGTGCAGAT
Amplify Arabidopsis TIP1 for construction of RTL2-fusion protein	NA	PacAtTIP1fw	GGCCTTAATTAAATGCCGATCAGAAACATCGCCATTG
		AtTIP1rv	GTAGTCTGTGGTTGGGAGCTGCT
Amplify Arabidopsis eIF(iso4E) for construction of RTL2-fusion protein	NA	PacAteIF(iso)4Efw	GGCCTTAATTAAATGGCGACCGATGATGTGAACGAG
		AteIF(iso)4Erv	GACAGTGAACCGGCTTCTTCTGGA
