# Supplementary material for: Soybean antiviral immunity conferred by dsRNase targets the viral replication complex
Source: Nat Commun. 2019 Sep 27;10:4033. doi: 10.1038/s41467-019-12052-5 (PMC6764979; doi:10.1038/s41467-019-12052-5)
Supplement: Supplementary file 6 — Source Data [file 41467_2019_12052_MOESM6_ESM.xlsx]

## Sheet: Figure 2b
Figure 2b

## Sheet: Figure 2c
Figure 2c

## Sheet: Figure 2d
Figure 2d

## Sheet: Figure 2e
Figure 2e

## Sheet: Figure 2f
Figure 2f

## Sheet: Figure 4a
Figure 4a

## Sheet: Figure 4b
Figure 4b

## Sheet: Figure 4c
Figure 4c

## Sheet: Figure 4d
Figure 4d

## Sheet: Figure 5a
Figure 5a

[truncated: 4 more sheets: Figure 6b, Supp Figure 3c, Supp Figure 6a, Supp Figure 6b]
